# Supplementary material for: Identification of a non-canonical ciliate nuclear genetic code where UAA and UAG code for different amino acids
Source: PLoS Genet. 2023 Oct 5;19(10):e1010913. doi: 10.1371/journal.pgen.1010913 (PMC10553269; doi:10.1371/journal.pgen.1010913)
Supplement: S1 Table — (XLSX) [file pgen.1010913.s006.xlsx]

## Sheet: Suppressor tRNA Genes
Anticodon	Name	Top Hit (excluding other suppressor tRNA genes)	Top Hit % Identity (excluding other suppressor tRNA genes)	Leu_TAG_Scaffold_0001578_trna1_plus_75_bp_Sc_40_4	Leu_TAA_Scaffold_0000141_trna3_minus_75_bp_Sc_46_4	Leu_TAA_Scaffold_0000141_trna2_minus_75_bp_Sc_46_2	Leu_TAA_Scaffold_0000141_trna6_minus_75_bp_Sc_45_8	Leu_TAA_Scaffold_0000141_trna9_minus_75_bp_Sc_43_5	Leu_CAA_Scaffold_0000141_trna7_minus_75_bp_Sc_53_2	Leu_CAA_Scaffold_0000141_trna1_minus_75_bp_Sc_46_6	Leu_CAA_Scaffold_0000400_trna1_minus_75_bp_Sc_53_9	Leu_CAA_Scaffold_0000400_trna2_minus_75_bp_Sc_53_9	Leu_CAA_Scaffold_0000141_trna11_minus_75_bp_Sc_52_7	Leu_TAA_Scaffold_0000141_trna5_minus_75_bp_Sc_52_6	Leu_TAA_Scaffold_0000141_trna10_minus_75_bp_Sc_52_6	Leu_TAA_Scaffold_0000141_trna12_minus_75_bp_Sc_52_6	Leu_CAA_Scaffold_0000141_trna4_minus_75_bp_Sc_53_9	Leu_CAA_Scaffold_0000141_trna8_minus_75_bp_Sc_52_6	iMet_CAT_Scaffold_0000951_trna3_plus_72_bp_Sc_45_9	iMet_CAT_Scaffold_0000661_trna1_minus_72_bp_Sc_55_3	iMet_CAT_Scaffold_0000951_trna2_plus_72_bp_Sc_55_3	iMet_CAT_Scaffold_0000951_trna1_plus_72_bp_Sc_52_1	Glu_TTC_Scaffold_0000429_trna2_minus_75_bp_Sc_41_2	Ile_TAT_Scaffold_0000026_trna1_minus_74_bp_Sc_73_2	Ile_TAT_Scaffold_0000264_trna1_minus_70_bp_Sc_64_2	Ile_TAT_Scaffold_0000264_trna2_minus_74_bp_Sc_70_6	Val_AAC_Scaffold_0001108_trna2_minus_74_bp_Sc_66_6	Val_AAC_Scaffold_0001108_trna5_minus_74_bp_Sc_69_5	Val_TAC_Scaffold_0001108_trna4_minus_74_bp_Sc_67_9	Val_TAC_Scaffold_0001108_trna6_minus_74_bp_Sc_68_5	Val_TAC_Scaffold_0001108_trna3_minus_74_bp_Sc_57_8	Val_CAC_Scaffold_0001108_trna7_minus_74_bp_Sc_69_6	Arg_ACG_Scaffold_0000429_trna8_minus_66_bp_Sc_48_3	Ile_AAT_Scaffold_0002461_trna1_plus_74_bp_Sc_47_9_Possible_pseudogene	Ile_AAT_Scaffold_0002461_trna4_plus_74_bp_Sc_70_2	Ile_AAT_Scaffold_0002461_trna3_plus_74_bp_Sc_81_8	Ile_AAT_Scaffold_0000581_trna1_plus_67_bp_Sc_57_7	Ile_AAT_Scaffold_0000049_trna1_plus_74_bp_Sc_84_9	Ile_AAT_Scaffold_0000128_trna1_plus_68_bp_Sc_63_6	Ile_AAT_Scaffold_0000197_trna1_minus_74_bp_Sc_84_9	Ile_AAT_Scaffold_0000429_trna3_minus_74_bp_Sc_84_9	Ile_AAT_Scaffold_0000552_trna1_plus_74_bp_Sc_84_9	Ile_AAT_Scaffold_0001108_trna8_minus_74_bp_Sc_84_9	Ile_TAT_Scaffold_0000429_trna6_minus_74_bp_Sc_68_1	Ile_TAT_Scaffold_0000429_trna7_minus_74_bp_Sc_69_4	Ile_TAT_Scaffold_0001108_trna1_minus_74_bp_Sc_66_4	Ile_TAT_Scaffold_0000429_trna5_minus_74_bp_Sc_63_4	Ile_TAT_Scaffold_0002461_trna5_plus_74_bp_Sc_70_9	Ile_GAT_Scaffold_0000429_trna4_minus_73_bp_Sc_25_3
CTA	Sup_CTA_Scaffold_0000174_trna1_minus_73_bp_Sc_53_1	Glu_CTC_Scaffold_0001566_trna3_minus_72_bp_Sc_59_9	69.44	46.15	44.62	44.62	44.62	47.69	46.15	49.23	49.23	49.23	47.69	46.15	46.15	46.15	46.15	47.69	40.3	40.3	40.3	41.79	30.43	40.58	39.39	39.13	37.68	37.68	37.68	39.13	36.23	37.68	34.43	31.88	36.23	36.23	39.68	36.23	35.94	36.23	36.23	36.23	36.23	36.23	36.23	36.23	36.23	36.23	35.29
CTA	Sup_CTA_Scaffold_0000202_trna2_minus_73_bp_Sc_53_9	Glu_CTC_Scaffold_0001566_trna3_minus_72_bp_Sc_59_9	69.44	43.08	41.54	41.54	41.54	44.62	43.08	46.15	46.15	46.15	44.62	43.08	43.08	43.08	46.15	44.62	40.3	40.3	40.3	41.79	28.99	40.58	39.39	39.13	36.23	36.23	36.23	37.68	34.78	36.23	32.79	30.43	34.78	34.78	38.1	34.78	35.94	34.78	34.78	34.78	34.78	34.78	34.78	34.78	34.78	34.78	35.29
CTA	Sup_CTA_Scaffold_0001348_trna1_plus_72_bp_Sc_65_9	Glu_TTC_Scaffold_0002479_trna1_plus_72_bp_Sc_55_3	93.06	45.31	45.31	43.75	43.75	45.31	45.31	45.31	46.88	46.88	46.88	46.88	46.88	46.88	46.88	46.88	37.88	37.88	37.88	39.39	42.65	47.06	44.62	45.59	50	50	50	50	47.06	50	50	45.59	48.53	50	46.77	48.53	47.62	48.53	48.53	48.53	48.53	47.06	44.12	44.12	47.06	47.06	38.81
CTA	Sup_CTA_Scaffold_0001508_trna1_plus_67_bp_Sc_34_5	Glu_CTC_Scaffold_0001566_trna3_minus_72_bp_Sc_59_9	71.21	45.76	45.76	44.07	44.07	47.46	47.46	49.15	49.15	49.15	47.46	45.76	45.76	45.76	49.15	47.46	41.27	41.27	41.27	42.86	30.16	39.68	41.27	41.27	38.1	38.1	38.1	38.1	36.51	38.1	34.55	33.33	36.51	36.51	37.1	36.51	37.7	36.51	36.51	36.51	36.51	34.92	34.92	34.92	34.92	34.92	33.87
CTA	Sup_CTA_Scaffold_0001675_trna1_plus_72_bp_Sc_55_8	Glu_TTC_Scaffold_0002479_trna1_plus_72_bp_Sc_55_3	91.67	43.75	45.31	43.75	43.75	45.31	43.75	43.75	45.31	45.31	45.31	46.88	46.88	46.88	46.88	46.88	39.39	39.39	39.39	40.91	39.71	44.12	41.54	42.65	48.53	48.53	47.06	47.06	45.59	48.53	45	41.18	44.12	45.59	43.55	44.12	44.44	44.12	44.12	44.12	44.12	44.12	39.71	41.18	42.65	42.65	37.31
CTA	Sup_CTA_Scaffold_0001675_trna2_plus_72_bp_Sc_61_1	Glu_TTC_Scaffold_0001031_trna2_minus_63_bp_Sc_37_8	93.06	43.75	43.75	42.19	42.19	43.75	43.75	43.75	45.31	45.31	45.31	45.31	45.31	45.31	45.31	45.31	37.88	37.88	37.88	39.39	44.12	48.53	46.15	47.06	50	50	50	50	47.06	50	50	45.59	48.53	50	46.77	48.53	47.62	48.53	48.53	48.53	48.53	47.06	44.12	44.12	47.06	47.06	38.81
CTA	Sup_CTA_Scaffold_0001675_trna3_plus_72_bp_Sc_61_9	Glu_TTC_Scaffold_0001031_trna2_minus_63_bp_Sc_37_8	90.48	46.88	45.31	43.75	43.75	45.31	45.31	45.31	46.88	46.88	46.88	46.88	46.88	46.88	46.88	46.88	37.88	37.88	37.88	39.39	39.71	44.12	41.54	42.65	47.06	47.06	47.06	47.06	44.12	47.06	48.33	44.12	45.59	47.06	43.55	45.59	44.44	45.59	45.59	45.59	45.59	44.12	41.18	41.18	44.12	44.12	35.82
CTA	Sup_CTA_Scaffold_0001917_trna1_plus_62_bp_Sc_38_8	Glu_TTC_Scaffold_0001031_trna2_minus_63_bp_Sc_37_8	91.94	50	50	48.15	48.15	48.15	50	50	50	50	50	50	50	50	50	50	39.66	39.66	39.66	41.38	43.1	44.83	44.83	44.83	48.28	48.28	48.28	48.28	43.1	46.55	46	43.1	46.55	46.55	46.55	46.55	46.55	46.55	46.55	46.55	46.55	46.55	44.83	43.1	46.55	46.55	38.6
CTA	Sup_CTA_Scaffold_0002846_trna1_plus_72_bp_Sc_45_9	Glu_TTC_Scaffold_0001031_trna2_minus_63_bp_Sc_37_8	71.43	51.56	50	50	50	50	53.12	53.12	51.56	51.56	51.56	50	50	50	51.56	51.56	46.97	46.97	46.97	48.48	45.59	41.18	40	39.71	48.53	48.53	48.53	48.53	50	50	53.33	48.53	50	48.53	48.39	50	49.21	50	50	50	50	41.18	45.59	42.65	42.65	44.12	29.85
CTA	Sup_CTA_Scaffold_0001609_trna1_plus_64_bp_Sc_33_0_Possible_pseudogene	Glu_CTC_Scaffold_0001566_trna3_minus_72_bp_Sc_59_9	74.6	46.43	46.43	44.64	44.64	48.21	48.21	50	50	50	48.21	46.43	46.43	46.43	50	48.21	43.33	43.33	43.33	45	31.67	40	41.67	41.67	40	40	40	40	38.33	40	36.54	35	38.33	38.33	38.98	38.33	38.33	38.33	38.33	38.33	38.33	36.67	36.67	36.67	36.67	36.67	35
TTA	Sup_TTA_Scaffold_0000326_trna1_plus_73_bp_Sc_78_2	Lys_TTT_Scaffold_0000871_trna1_plus_68_bp_Sc_55_7	79.1	45.16	46.77	45.16	45.16	43.55	46.77	45.16	45.16	45.16	45.16	43.55	43.55	43.55	43.55	45.16	49.3	50.7	50.7	49.3	41.1	58.9	57.97	56.16	49.32	52.05	54.79	54.79	47.95	49.32	61.54	60.27	60.27	61.64	62.12	61.64	64.18	61.64	61.64	61.64	61.64	54.79	57.53	56.16	53.42	57.53	34.72
TTA	Sup_TTA_Scaffold_0000344_trna1_minus_73_bp_Sc_78_2	Lys_TTT_Scaffold_0000871_trna1_plus_68_bp_Sc_55_7	79.1	45.16	46.77	45.16	45.16	43.55	46.77	45.16	45.16	45.16	45.16	43.55	43.55	43.55	43.55	45.16	49.3	50.7	50.7	49.3	41.1	58.9	57.97	56.16	49.32	52.05	54.79	54.79	47.95	49.32	61.54	60.27	60.27	61.64	62.12	61.64	64.18	61.64	61.64	61.64	61.64	54.79	57.53	56.16	53.42	57.53	34.72
TTA	Sup_TTA_Scaffold_0000384_trna3_minus_73_bp_Sc_69_3	Lys_CTT_Scaffold_0000089_trna1_minus_72_bp_Sc_77_8	69.44	48.39	48.39	48.39	48.39	45.16	45.16	43.55	41.94	41.94	43.55	45.16	45.16	45.16	43.55	43.55	40.85	40.85	40.85	39.44	39.73	63.01	62.32	60.27	53.42	56.16	58.9	60.27	50.68	50.68	53.85	53.42	57.53	53.42	57.58	54.79	56.72	54.79	54.79	54.79	54.79	52.05	53.42	50.68	49.32	53.42	31.94
TTA	Sup_TTA_Scaffold_0000429_trna1_minus_75_bp_Sc_46_3	Glu_TTC_Scaffold_0000429_trna2_minus_75_bp_Sc_41_2	77.33	43.55	40.32	43.55	43.55	43.55	38.71	45.16	43.55	43.55	41.94	41.94	41.94	41.94	41.94	41.94	37.5	37.5	37.5	36.11	77.33	47.3	45.71	47.3	59.46	62.16	58.11	58.11	52.7	55.41	65.15	58.11	63.51	66.22	67.16	67.57	64.71	67.57	67.57	67.57	67.57	59.46	64.86	64.86	60.81	63.51	42.47
TTA	Sup_TTA_Scaffold_0000715_trna3_minus_73_bp_Sc_37_7	Leu_CAG_Scaffold_0000764_trna2_plus_80_bp_Sc_60_3	52.86	46.03	49.21	46.03	46.03	47.62	49.21	46.03	47.62	47.62	47.62	49.21	49.21	49.21	47.62	47.62	41.79	41.79	41.79	40.3	40.58	42.03	43.94	43.48	39.13	39.13	39.13	39.13	42.03	39.13	43.75	43.48	40.58	43.48	38.1	43.48	43.75	43.48	43.48	43.48	43.48	34.78	37.68	37.68	39.13	37.68	42.65
TTA	Sup_TTA_Scaffold_0001111_trna1_plus_65_bp_Sc_60_9	Lys_TTT_Scaffold_0000871_trna1_plus_68_bp_Sc_55_7	80.95	48.15	48.15	48.15	48.15	46.3	48.15	48.15	48.15	48.15	48.15	46.3	46.3	46.3	46.3	48.15	52.31	52.31	52.31	50.77	41.54	63.08	60	60	52.31	55.38	58.46	58.46	50.77	52.31	63.16	58.46	61.54	63.08	63.08	63.08	65.08	63.08	63.08	63.08	63.08	60	60	58.46	55.38	60	39.06
TTA	Sup_TTA_Scaffold_0001111_trna2_plus_71_bp_Sc_56_5	Asn_GTT_Scaffold_0001071_trna1_minus_58_bp_Sc_44_9	69.09	45	43.33	45	45	41.67	45	45	43.33	43.33	43.33	41.67	41.67	41.67	41.67	43.33	49.28	49.28	49.28	47.83	43.66	53.52	52.24	50.7	43.66	46.48	49.3	49.3	43.66	45.07	57.14	54.93	59.15	57.75	57.81	57.75	60	57.75	57.75	57.75	57.75	53.52	57.75	54.93	52.11	56.34	34.29
TTA	Sup_TTA_Scaffold_0002195_trna1_plus_57_bp_Sc_54_6	Lys_TTT_Scaffold_0000871_trna1_plus_68_bp_Sc_55_7	80.7	47.83	47.83	47.83	47.83	45.65	47.83	47.83	47.83	47.83	47.83	45.65	45.65	45.65	47.83	47.83	57.89	57.89	57.89	56.14	45.61	66.67	66.67	66.67	57.89	61.4	64.91	64.91	56.14	57.89	71.43	64.91	68.42	70.18	70.18	70.18	70.18	70.18	70.18	70.18	70.18	66.67	66.67	64.91	61.4	66.67	42.11
TTA	Sup_TTA_Scaffold_0002195_trna2_plus_73_bp_Sc_77_1	Lys_TTT_Scaffold_0000871_trna1_plus_68_bp_Sc_55_7	71.64	46.77	46.77	46.77	46.77	41.94	46.77	48.39	45.16	45.16	45.16	43.55	43.55	43.55	43.55	45.16	49.3	49.3	49.3	47.89	42.47	58.9	56.52	56.16	49.32	52.05	54.79	54.79	47.95	49.32	63.08	58.9	61.64	63.01	62.12	63.01	64.18	63.01	63.01	63.01	63.01	56.16	60.27	57.53	54.79	58.9	37.5
TTA	Sup_TTA_Scaffold_0002747_trna2_minus_73_bp_Sc_71_5	Lys_CTT_Scaffold_0000089_trna2_minus_72_bp_Sc_77_8	69.44	50	50	50	50	46.77	46.77	45.16	43.55	43.55	45.16	46.77	46.77	46.77	45.16	45.16	40.85	40.85	40.85	39.44	39.73	61.64	60.87	58.9	52.05	54.79	57.53	58.9	50.68	49.32	53.85	53.42	57.53	53.42	57.58	54.79	56.72	54.79	54.79	54.79	54.79	52.05	53.42	50.68	49.32	53.42	31.94
TTA	Sup_TTA_Scaffold_0002976_trna1_plus_73_bp_Sc_69_3	Lys_CTT_Scaffold_0000033_trna6_minus_73_bp_Sc_78_5	68.49	48.39	50	48.39	48.39	46.77	46.77	43.55	43.55	43.55	45.16	46.77	46.77	46.77	45.16	45.16	40.85	40.85	40.85	39.44	41.1	61.64	60.87	58.9	52.05	54.79	57.53	58.9	50.68	49.32	53.85	53.42	56.16	53.42	57.58	54.79	56.72	54.79	54.79	54.79	54.79	52.05	52.05	50.68	49.32	53.42	31.94
TTA	Sup_TTA_Scaffold_0001071_trna4_minus_73_bp_Sc_20_3_Possible_pseudogene	Asn_GTT_Scaffold_0001071_trna3_minus_74_bp_Sc_68_1	78.08	47.54	47.54	47.54	47.54	47.54	45.9	45.9	44.26	44.26	45.9	45.9	45.9	45.9	42.62	44.26	39.44	39.44	39.44	38.03	43.84	53.42	55.07	56.16	53.42	52.05	56.16	54.79	52.05	50.68	62.12	56.16	58.9	61.64	63.64	61.64	64.18	61.64	61.64	61.64	61.64	61.64	60.27	58.9	57.53	57.53	43.06
TCA	Sup_TCA_Scaffold_0000510_trna7_minus_72_bp_Sc_27_7	Trp_CCA_Scaffold_0000356_trna3_plus_73_bp_Sc_63_0	61.11	40.62	40.62	43.75	43.75	42.19	40.62	42.19	40.62	40.62	42.19	43.75	43.75	43.75	43.75	43.75	32.84	32.84	32.84	31.34	27.94	38.24	38.46	38.24	32.35	33.82	30.88	30.88	30.88	27.94	32.79	33.82	36.76	33.82	37.1	35.29	34.92	35.29	35.29	35.29	35.29	30.88	35.29	32.35	33.82	33.82	31.34
[truncated: 251 more columns]

## Sheet: Pairwise Identitiy Matrix
	Leu_TAG_Scaffold_0001578_trna1_plus_75_bp_Sc_40_4	Leu_TAA_Scaffold_0000141_trna3_minus_75_bp_Sc_46_4	Leu_TAA_Scaffold_0000141_trna2_minus_75_bp_Sc_46_2	Leu_TAA_Scaffold_0000141_trna6_minus_75_bp_Sc_45_8	Leu_TAA_Scaffold_0000141_trna9_minus_75_bp_Sc_43_5	Leu_CAA_Scaffold_0000141_trna7_minus_75_bp_Sc_53_2	Leu_CAA_Scaffold_0000141_trna1_minus_75_bp_Sc_46_6	Leu_CAA_Scaffold_0000400_trna1_minus_75_bp_Sc_53_9	Leu_CAA_Scaffold_0000400_trna2_minus_75_bp_Sc_53_9	Leu_CAA_Scaffold_0000141_trna11_minus_75_bp_Sc_52_7	Leu_TAA_Scaffold_0000141_trna5_minus_75_bp_Sc_52_6	Leu_TAA_Scaffold_0000141_trna10_minus_75_bp_Sc_52_6	Leu_TAA_Scaffold_0000141_trna12_minus_75_bp_Sc_52_6	Leu_CAA_Scaffold_0000141_trna4_minus_75_bp_Sc_53_9	Leu_CAA_Scaffold_0000141_trna8_minus_75_bp_Sc_52_6	iMet_CAT_Scaffold_0000951_trna3_plus_72_bp_Sc_45_9	iMet_CAT_Scaffold_0000661_trna1_minus_72_bp_Sc_55_3	iMet_CAT_Scaffold_0000951_trna2_plus_72_bp_Sc_55_3	iMet_CAT_Scaffold_0000951_trna1_plus_72_bp_Sc_52_1	Sup_TTA_Scaffold_0000429_trna1_minus_75_bp_Sc_46_3	Glu_TTC_Scaffold_0000429_trna2_minus_75_bp_Sc_41_2	Ile_TAT_Scaffold_0000026_trna1_minus_74_bp_Sc_73_2	Ile_TAT_Scaffold_0000264_trna1_minus_70_bp_Sc_64_2	Ile_TAT_Scaffold_0000264_trna2_minus_74_bp_Sc_70_6	Val_AAC_Scaffold_0001108_trna2_minus_74_bp_Sc_66_6	Val_AAC_Scaffold_0001108_trna5_minus_74_bp_Sc_69_5	Val_TAC_Scaffold_0001108_trna4_minus_74_bp_Sc_67_9	Val_TAC_Scaffold_0001108_trna6_minus_74_bp_Sc_68_5	Val_TAC_Scaffold_0001108_trna3_minus_74_bp_Sc_57_8	Val_CAC_Scaffold_0001108_trna7_minus_74_bp_Sc_69_6	Arg_ACG_Scaffold_0000429_trna8_minus_66_bp_Sc_48_3	Ile_AAT_Scaffold_0002461_trna1_plus_74_bp_Sc_47_9_Possible_pseudogene	Ile_AAT_Scaffold_0002461_trna4_plus_74_bp_Sc_70_2	Ile_AAT_Scaffold_0002461_trna3_plus_74_bp_Sc_81_8	Ile_AAT_Scaffold_0000581_trna1_plus_67_bp_Sc_57_7	Ile_AAT_Scaffold_0000049_trna1_plus_74_bp_Sc_84_9	Ile_AAT_Scaffold_0000128_trna1_plus_68_bp_Sc_63_6	Ile_AAT_Scaffold_0000197_trna1_minus_74_bp_Sc_84_9	Ile_AAT_Scaffold_0000429_trna3_minus_74_bp_Sc_84_9	Ile_AAT_Scaffold_0000552_trna1_plus_74_bp_Sc_84_9	Ile_AAT_Scaffold_0001108_trna8_minus_74_bp_Sc_84_9	Ile_TAT_Scaffold_0000429_trna6_minus_74_bp_Sc_68_1	Ile_TAT_Scaffold_0000429_trna7_minus_74_bp_Sc_69_4	Ile_TAT_Scaffold_0001108_trna1_minus_74_bp_Sc_66_4	Ile_TAT_Scaffold_0000429_trna5_minus_74_bp_Sc_63_4	Ile_TAT_Scaffold_0002461_trna5_plus_74_bp_Sc_70_9	Ile_GAT_Scaffold_0000429_trna4_minus_73_bp_Sc_25_3	Ile_AAT_Scaffold_0002461_trna2_plus_73_bp_Sc_73_4	Ile_AAT_Scaffold_0002461_trna6_plus_73_bp_Sc_67_3
Leu_TAG_Scaffold_0001578_trna1_plus_75_bp_Sc_40_4	100	90.67	94.67	96	90.67	90.67	92	92	92	93.33	93.33	93.33	93.33	90.67	92	35	35	35	35	43.55	38.71	48.39	48.28	48.39	43.55	43.55	45.16	43.55	45.16	46.77	46.55	40.32	43.55	43.55	43.64	43.55	44.64	43.55	43.55	43.55	43.55	38.71	41.94	40.32	35.48	38.71	32.79	34.43	36.07
Leu_TAA_Scaffold_0000141_trna3_minus_75_bp_Sc_46_4	90.67	100	93.33	94.67	93.33	93.33	89.33	92	92	93.33	96	96	96	93.33	94.67	36.67	36.67	36.67	36.67	40.32	35.48	46.77	48.28	45.16	43.55	43.55	41.94	41.94	43.55	43.55	44.83	41.94	38.71	41.94	40	41.94	44.64	41.94	41.94	41.94	41.94	35.48	37.1	38.71	37.1	37.1	37.7	39.34	39.34
Leu_TAA_Scaffold_0000141_trna2_minus_75_bp_Sc_46_2	94.67	93.33	100	98.67	93.33	90.67	92	92	92	93.33	96	96	96	93.33	94.67	35	35	35	35	43.55	38.71	46.77	46.55	45.16	43.55	43.55	41.94	41.94	45.16	46.77	44.83	38.71	41.94	41.94	41.82	41.94	42.86	41.94	41.94	41.94	41.94	35.48	40.32	38.71	37.1	37.1	36.07	37.7	37.7
Leu_TAA_Scaffold_0000141_trna6_minus_75_bp_Sc_45_8	96	94.67	98.67	100	94.67	92	93.33	93.33	93.33	94.67	97.33	97.33	97.33	94.67	96	35	35	35	35	43.55	38.71	46.77	46.55	45.16	43.55	43.55	41.94	41.94	45.16	46.77	44.83	38.71	41.94	41.94	41.82	41.94	42.86	41.94	41.94	41.94	41.94	35.48	40.32	38.71	37.1	37.1	36.07	37.7	37.7
Leu_TAA_Scaffold_0000141_trna9_minus_75_bp_Sc_43_5	90.67	93.33	93.33	94.67	100	92	90.67	93.33	93.33	94.67	97.33	97.33	97.33	94.67	96	36.67	36.67	36.67	36.67	43.55	38.71	48.39	48.28	46.77	45.16	45.16	43.55	43.55	46.77	48.39	46.55	40.32	40.32	43.55	41.82	43.55	44.64	43.55	43.55	43.55	43.55	37.1	38.71	40.32	38.71	38.71	39.34	40.98	40.98
Leu_CAA_Scaffold_0000141_trna7_minus_75_bp_Sc_53_2	90.67	93.33	90.67	92	92	100	93.33	96	96	97.33	94.67	94.67	94.67	94.67	96	33.33	33.33	33.33	33.33	38.71	32.26	43.55	44.83	43.55	38.71	38.71	40.32	38.71	40.32	41.94	41.38	38.71	35.48	38.71	36.36	38.71	41.07	38.71	38.71	38.71	38.71	33.87	33.87	37.1	33.87	33.87	34.43	36.07	37.7
Leu_CAA_Scaffold_0000141_trna1_minus_75_bp_Sc_46_6	92	89.33	92	93.33	90.67	93.33	100	97.33	97.33	96	93.33	93.33	93.33	93.33	94.67	33.33	33.33	33.33	33.33	45.16	37.1	45.16	43.1	45.16	40.32	40.32	41.94	40.32	41.94	43.55	43.1	35.48	38.71	40.32	38.18	40.32	39.29	40.32	40.32	40.32	40.32	37.1	40.32	38.71	37.1	37.1	37.7	39.34	40.98
Leu_CAA_Scaffold_0000400_trna1_minus_75_bp_Sc_53_9	92	92	92	93.33	93.33	96	97.33	100	100	98.67	96	96	96	96	97.33	35	35	35	35	43.55	35.48	45.16	44.83	45.16	40.32	40.32	41.94	40.32	41.94	43.55	43.1	37.1	37.1	40.32	38.18	40.32	41.07	40.32	40.32	40.32	40.32	37.1	37.1	38.71	37.1	37.1	37.7	39.34	40.98
Leu_CAA_Scaffold_0000400_trna2_minus_75_bp_Sc_53_9	92	92	92	93.33	93.33	96	97.33	100	100	98.67	96	96	96	96	97.33	35	35	35	35	43.55	35.48	45.16	44.83	45.16	40.32	40.32	41.94	40.32	41.94	43.55	43.1	37.1	37.1	40.32	38.18	40.32	41.07	40.32	40.32	40.32	40.32	37.1	37.1	38.71	37.1	37.1	37.7	39.34	40.98
Leu_CAA_Scaffold_0000141_trna11_minus_75_bp_Sc_52_7	93.33	93.33	93.33	94.67	94.67	97.33	96	98.67	98.67	100	97.33	97.33	97.33	97.33	98.67	35	35	35	35	41.94	35.48	45.16	44.83	45.16	40.32	40.32	41.94	40.32	41.94	43.55	43.1	37.1	37.1	40.32	38.18	40.32	41.07	40.32	40.32	40.32	40.32	35.48	35.48	37.1	35.48	35.48	36.07	37.7	39.34
Leu_TAA_Scaffold_0000141_trna5_minus_75_bp_Sc_52_6	93.33	96	96	97.33	97.33	94.67	93.33	96	96	97.33	100	100	100	97.33	98.67	36.67	36.67	36.67	36.67	41.94	37.1	46.77	46.55	45.16	43.55	43.55	41.94	41.94	45.16	46.77	44.83	38.71	38.71	41.94	40	41.94	42.86	41.94	41.94	41.94	41.94	35.48	37.1	38.71	37.1	37.1	39.34	40.98	40.98
Leu_TAA_Scaffold_0000141_trna10_minus_75_bp_Sc_52_6	93.33	96	96	97.33	97.33	94.67	93.33	96	96	97.33	100	100	100	97.33	98.67	36.67	36.67	36.67	36.67	41.94	37.1	46.77	46.55	45.16	43.55	43.55	41.94	41.94	45.16	46.77	44.83	38.71	38.71	41.94	40	41.94	42.86	41.94	41.94	41.94	41.94	35.48	37.1	38.71	37.1	37.1	39.34	40.98	40.98
Leu_TAA_Scaffold_0000141_trna12_minus_75_bp_Sc_52_6	93.33	96	96	97.33	97.33	94.67	93.33	96	96	97.33	100	100	100	97.33	98.67	36.67	36.67	36.67	36.67	41.94	37.1	46.77	46.55	45.16	43.55	43.55	41.94	41.94	45.16	46.77	44.83	38.71	38.71	41.94	40	41.94	42.86	41.94	41.94	41.94	41.94	35.48	37.1	38.71	37.1	37.1	39.34	40.98	40.98
Leu_CAA_Scaffold_0000141_trna4_minus_75_bp_Sc_53_9	90.67	93.33	93.33	94.67	94.67	94.67	93.33	96	96	97.33	97.33	97.33	97.33	100	98.67	36.67	36.67	36.67	36.67	41.94	35.48	45.16	44.83	43.55	41.94	41.94	40.32	40.32	43.55	45.16	43.1	37.1	37.1	40.32	38.18	40.32	41.07	40.32	40.32	40.32	40.32	33.87	35.48	37.1	35.48	35.48	39.34	39.34	39.34
Leu_CAA_Scaffold_0000141_trna8_minus_75_bp_Sc_52_6	92	94.67	94.67	96	96	96	94.67	97.33	97.33	98.67	98.67	98.67	98.67	98.67	100	35	35	35	35	41.94	35.48	45.16	44.83	43.55	41.94	41.94	40.32	40.32	43.55	45.16	43.1	37.1	37.1	40.32	38.18	40.32	41.07	40.32	40.32	40.32	40.32	33.87	35.48	37.1	35.48	35.48	37.7	39.34	39.34
iMet_CAT_Scaffold_0000951_trna3_plus_72_bp_Sc_45_9	35	36.67	35	35	36.67	33.33	33.33	35	35	35	36.67	36.67	36.67	36.67	35	100	97.22	97.22	95.83	37.5	33.33	41.67	42.86	41.67	48.61	48.61	52.78	52.78	48.61	50	54.69	54.17	55.56	55.56	58.21	56.94	57.35	56.94	56.94	56.94	56.94	52.78	54.17	55.56	50	54.17	46.48	53.52	52.11
iMet_CAT_Scaffold_0000661_trna1_minus_72_bp_Sc_55_3	35	36.67	35	35	36.67	33.33	33.33	35	35	35	36.67	36.67	36.67	36.67	35	97.22	100	100	98.61	37.5	33.33	41.67	42.86	41.67	48.61	48.61	52.78	52.78	48.61	50	54.69	55.56	55.56	55.56	58.21	56.94	57.35	56.94	56.94	56.94	56.94	52.78	54.17	55.56	50	54.17	46.48	53.52	52.11
iMet_CAT_Scaffold_0000951_trna2_plus_72_bp_Sc_55_3	35	36.67	35	35	36.67	33.33	33.33	35	35	35	36.67	36.67	36.67	36.67	35	97.22	100	100	98.61	37.5	33.33	41.67	42.86	41.67	48.61	48.61	52.78	52.78	48.61	50	54.69	55.56	55.56	55.56	58.21	56.94	57.35	56.94	56.94	56.94	56.94	52.78	54.17	55.56	50	54.17	46.48	53.52	52.11
iMet_CAT_Scaffold_0000951_trna1_plus_72_bp_Sc_52_1	35	36.67	35	35	36.67	33.33	33.33	35	35	35	36.67	36.67	36.67	36.67	35	95.83	98.61	98.61	100	36.11	31.94	40.28	41.43	40.28	47.22	47.22	51.39	51.39	50	51.39	53.12	54.17	54.17	54.17	56.72	55.56	55.88	55.56	55.56	55.56	55.56	51.39	52.78	54.17	48.61	52.78	45.07	52.11	50.7
Sup_TTA_Scaffold_0000429_trna1_minus_75_bp_Sc_46_3	43.55	40.32	43.55	43.55	43.55	38.71	45.16	43.55	43.55	41.94	41.94	41.94	41.94	41.94	41.94	37.5	37.5	37.5	36.11	100	77.33	47.3	45.71	47.3	59.46	62.16	58.11	58.11	52.7	55.41	65.15	58.11	63.51	66.22	67.16	67.57	64.71	67.57	67.57	67.57	67.57	59.46	64.86	64.86	60.81	63.51	42.47	53.42	54.79
Glu_TTC_Scaffold_0000429_trna2_minus_75_bp_Sc_41_2	38.71	35.48	38.71	38.71	38.71	32.26	37.1	35.48	35.48	35.48	37.1	37.1	37.1	35.48	35.48	33.33	33.33	33.33	31.94	77.33	100	50	48.57	50	55.41	58.11	58.11	58.11	55.41	52.7	63.64	55.41	58.11	60.81	61.19	62.16	58.82	62.16	62.16	62.16	62.16	62.16	67.57	67.57	63.51	63.51	41.1	47.95	49.32
Ile_TAT_Scaffold_0000026_trna1_minus_74_bp_Sc_73_2	48.39	46.77	46.77	46.77	48.39	43.55	45.16	45.16	45.16	45.16	46.77	46.77	46.77	45.16	45.16	41.67	41.67	41.67	40.28	47.3	50	100	95.71	94.59	66.22	66.22	70.27	71.62	62.16	63.51	75.76	68.92	71.62	75.68	76.12	75.68	77.94	75.68	75.68	75.68	75.68	70.27	67.57	67.57	66.22	71.62	46.58	53.42	54.79
Ile_TAT_Scaffold_0000264_trna1_minus_70_bp_Sc_64_2	48.28	48.28	46.55	46.55	48.28	44.83	43.1	44.83	44.83	44.83	46.55	46.55	46.55	44.83	44.83	42.86	42.86	42.86	41.43	45.71	48.57	95.71	100	100	65.71	65.71	70	70	61.43	62.86	75.81	71.43	72.86	75.71	75.76	75.71	77.94	75.71	75.71	75.71	75.71	71.43	67.14	67.14	65.71	71.43	46.38	53.62	53.62
Ile_TAT_Scaffold_0000264_trna2_minus_74_bp_Sc_70_6	48.39	45.16	45.16	45.16	46.77	43.55	45.16	45.16	45.16	45.16	45.16	45.16	45.16	43.55	43.55	41.67	41.67	41.67	40.28	47.3	50	94.59	100	100	66.22	66.22	71.62	70.27	62.16	63.51	75.76	68.92	71.62	75.68	76.12	75.68	77.94	75.68	75.68	75.68	75.68	72.97	67.57	67.57	66.22	71.62	46.58	53.42	54.79
Val_AAC_Scaffold_0001108_trna2_minus_74_bp_Sc_66_6	43.55	43.55	43.55	43.55	45.16	38.71	40.32	40.32	40.32	40.32	43.55	43.55	43.55	41.94	41.94	48.61	48.61	48.61	47.22	59.46	55.41	66.22	65.71	66.22	100	97.3	93.24	93.24	85.14	90.54	78.79	71.62	75.68	79.73	82.09	81.08	80.88	81.08	81.08	81.08	81.08	79.73	78.38	78.38	78.38	78.38	53.42	65.75	61.64
Val_AAC_Scaffold_0001108_trna5_minus_74_bp_Sc_69_5	43.55	43.55	43.55	43.55	45.16	38.71	40.32	40.32	40.32	40.32	43.55	43.55	43.55	41.94	41.94	48.61	48.61	48.61	47.22	62.16	58.11	66.22	65.71	66.22	97.3	100	93.24	93.24	85.14	90.54	80.3	72.97	77.03	81.08	83.58	82.43	82.35	82.43	82.43	82.43	82.43	79.73	78.38	78.38	78.38	78.38	53.42	65.75	61.64
Val_TAC_Scaffold_0001108_trna4_minus_74_bp_Sc_67_9	45.16	41.94	41.94	41.94	43.55	40.32	41.94	41.94	41.94	41.94	41.94	41.94	41.94	40.32	40.32	52.78	52.78	52.78	51.39	58.11	58.11	70.27	70	71.62	93.24	93.24	100	98.65	87.84	90.54	81.82	74.32	78.38	82.43	85.07	83.78	83.82	83.78	83.78	83.78	83.78	86.49	83.78	83.78	81.08	83.78	56.16	67.12	64.38
Val_TAC_Scaffold_0001108_trna6_minus_74_bp_Sc_68_5	43.55	41.94	41.94	41.94	43.55	38.71	40.32	40.32	40.32	40.32	41.94	41.94	41.94	40.32	40.32	52.78	52.78	52.78	51.39	58.11	58.11	71.62	70	70.27	93.24	93.24	98.65	100	87.84	90.54	81.82	74.32	78.38	82.43	85.07	83.78	83.82	83.78	83.78	83.78	83.78	85.14	83.78	83.78	81.08	83.78	56.16	67.12	64.38
Val_TAC_Scaffold_0001108_trna3_minus_74_bp_Sc_57_8	45.16	43.55	45.16	45.16	46.77	40.32	41.94	41.94	41.94	41.94	45.16	45.16	45.16	43.55	43.55	48.61	48.61	48.61	50	52.7	55.41	62.16	61.43	62.16	85.14	85.14	87.84	87.84	100	91.89	77.27	70.27	71.62	75.68	74.63	74.32	75	74.32	74.32	74.32	74.32	78.38	74.32	74.32	71.62	74.32	53.42	58.9	57.53
Val_CAC_Scaffold_0001108_trna7_minus_74_bp_Sc_69_6	46.77	43.55	46.77	46.77	48.39	41.94	43.55	43.55	43.55	43.55	46.77	46.77	46.77	45.16	45.16	50	50	50	51.39	55.41	52.7	63.51	62.86	63.51	90.54	90.54	90.54	90.54	91.89	100	78.79	70.27	74.32	78.38	77.61	77.03	77.94	77.03	77.03	77.03	77.03	79.73	75.68	75.68	72.97	75.68	53.42	61.64	60.27
Arg_ACG_Scaffold_0000429_trna8_minus_66_bp_Sc_48_3	46.55	44.83	44.83	44.83	46.55	41.38	43.1	43.1	43.1	43.1	44.83	44.83	44.83	43.1	43.1	54.69	54.69	54.69	53.12	65.15	63.64	75.76	75.81	75.76	78.79	80.3	81.82	81.82	77.27	78.79	100	90.91	92.42	96.97	94.92	95.45	96.67	95.45	95.45	95.45	95.45	83.33	84.85	84.85	78.79	84.85	55.38	66.15	70.77
Ile_AAT_Scaffold_0002461_trna1_plus_74_bp_Sc_47_9_Possible_pseudogene	40.32	41.94	38.71	38.71	40.32	38.71	35.48	37.1	37.1	37.1	38.71	38.71	38.71	37.1	37.1	54.17	55.56	55.56	54.17	58.11	55.41	68.92	71.43	68.92	71.62	72.97	74.32	74.32	70.27	70.27	90.91	100	89.19	91.89	91.04	90.54	94.12	90.54	90.54	90.54	90.54	78.38	79.73	79.73	74.32	79.73	57.53	64.38	68.49
Ile_AAT_Scaffold_0002461_trna4_plus_74_bp_Sc_70_2	43.55	38.71	41.94	41.94	40.32	35.48	38.71	37.1	37.1	37.1	38.71	38.71	38.71	37.1	37.1	55.56	55.56	55.56	54.17	63.51	58.11	71.62	72.86	71.62	75.68	77.03	78.38	78.38	71.62	74.32	92.42	89.19	100	95.95	97.01	94.59	97.06	94.59	94.59	94.59	94.59	82.43	86.49	83.78	78.38	83.78	56.16	67.12	71.23
Ile_AAT_Scaffold_0002461_trna3_plus_74_bp_Sc_81_8	43.55	41.94	41.94	41.94	43.55	38.71	40.32	40.32	40.32	40.32	41.94	41.94	41.94	40.32	40.32	55.56	55.56	55.56	54.17	66.22	60.81	75.68	75.71	75.68	79.73	81.08	82.43	82.43	75.68	78.38	96.97	91.89	95.95	100	98.51	98.65	100	98.65	98.65	98.65	98.65	86.49	87.84	87.84	82.43	87.84	60.27	71.23	75.34
Ile_AAT_Scaffold_0000581_trna1_plus_67_bp_Sc_57_7	43.64	40	41.82	41.82	41.82	36.36	38.18	38.18	38.18	38.18	40	40	40	38.18	38.18	58.21	58.21	58.21	56.72	67.16	61.19	76.12	75.76	76.12	82.09	83.58	85.07	85.07	74.63	77.61	94.92	91.04	97.01	98.51	100	100	100	100	100	100	100	88.06	91.04	89.55	83.58	89.55	62.12	75.76	72.73
Ile_AAT_Scaffold_0000049_trna1_plus_74_bp_Sc_84_9	43.55	41.94	41.94	41.94	43.55	38.71	40.32	40.32	40.32	40.32	41.94	41.94	41.94	40.32	40.32	56.94	56.94	56.94	55.56	67.57	62.16	75.68	75.71	75.68	81.08	82.43	83.78	83.78	74.32	77.03	95.45	90.54	94.59	98.65	100	100	100	100	100	100	100	85.14	89.19	89.19	83.78	89.19	60.27	72.6	73.97
Ile_AAT_Scaffold_0000128_trna1_plus_68_bp_Sc_63_6	44.64	44.64	42.86	42.86	44.64	41.07	39.29	41.07	41.07	41.07	42.86	42.86	42.86	41.07	41.07	57.35	57.35	57.35	55.88	64.71	58.82	77.94	77.94	77.94	80.88	82.35	83.82	83.82	75	77.94	96.67	94.12	97.06	100	100	100	100	100	100	100	100	86.76	88.24	88.24	82.35	88.24	61.19	73.13	73.13
Ile_AAT_Scaffold_0000197_trna1_minus_74_bp_Sc_84_9	43.55	41.94	41.94	41.94	43.55	38.71	40.32	40.32	40.32	40.32	41.94	41.94	41.94	40.32	40.32	56.94	56.94	56.94	55.56	67.57	62.16	75.68	75.71	75.68	81.08	82.43	83.78	83.78	74.32	77.03	95.45	90.54	94.59	98.65	100	100	100	100	100	100	100	85.14	89.19	89.19	83.78	89.19	60.27	72.6	73.97
Ile_AAT_Scaffold_0000429_trna3_minus_74_bp_Sc_84_9	43.55	41.94	41.94	41.94	43.55	38.71	40.32	40.32	40.32	40.32	41.94	41.94	41.94	40.32	40.32	56.94	56.94	56.94	55.56	67.57	62.16	75.68	75.71	75.68	81.08	82.43	83.78	83.78	74.32	77.03	95.45	90.54	94.59	98.65	100	100	100	100	100	100	100	85.14	89.19	89.19	83.78	89.19	60.27	72.6	73.97
Ile_AAT_Scaffold_0000552_trna1_plus_74_bp_Sc_84_9	43.55	41.94	41.94	41.94	43.55	38.71	40.32	40.32	40.32	40.32	41.94	41.94	41.94	40.32	40.32	56.94	56.94	56.94	55.56	67.57	62.16	75.68	75.71	75.68	81.08	82.43	83.78	83.78	74.32	77.03	95.45	90.54	94.59	98.65	100	100	100	100	100	100	100	85.14	89.19	89.19	83.78	89.19	60.27	72.6	73.97
Ile_AAT_Scaffold_0001108_trna8_minus_74_bp_Sc_84_9	43.55	41.94	41.94	41.94	43.55	38.71	40.32	40.32	40.32	40.32	41.94	41.94	41.94	40.32	40.32	56.94	56.94	56.94	55.56	67.57	62.16	75.68	75.71	75.68	81.08	82.43	83.78	83.78	74.32	77.03	95.45	90.54	94.59	98.65	100	100	100	100	100	100	100	85.14	89.19	89.19	83.78	89.19	60.27	72.6	73.97
Ile_TAT_Scaffold_0000429_trna6_minus_74_bp_Sc_68_1	38.71	35.48	35.48	35.48	37.1	33.87	37.1	37.1	37.1	35.48	35.48	35.48	35.48	33.87	33.87	52.78	52.78	52.78	51.39	59.46	62.16	70.27	71.43	72.97	79.73	79.73	86.49	85.14	78.38	79.73	83.33	78.38	82.43	86.49	88.06	85.14	86.76	85.14	85.14	85.14	85.14	100	93.24	93.24	90.54	93.24	64.38	73.97	75.34
Ile_TAT_Scaffold_0000429_trna7_minus_74_bp_Sc_69_4	41.94	37.1	40.32	40.32	38.71	33.87	40.32	37.1	37.1	35.48	37.1	37.1	37.1	35.48	35.48	54.17	54.17	54.17	52.78	64.86	67.57	67.57	67.14	67.57	78.38	78.38	83.78	83.78	74.32	75.68	84.85	79.73	86.49	87.84	91.04	89.19	88.24	89.19	89.19	89.19	89.19	93.24	100	97.3	91.89	94.59	64.38	75.34	76.71
Ile_TAT_Scaffold_0001108_trna1_minus_74_bp_Sc_66_4	40.32	38.71	38.71	38.71	40.32	37.1	38.71	38.71	38.71	37.1	38.71	38.71	38.71	37.1	37.1	55.56	55.56	55.56	54.17	64.86	67.57	67.57	67.14	67.57	78.38	78.38	83.78	83.78	74.32	75.68	84.85	79.73	83.78	87.84	89.55	89.19	88.24	89.19	89.19	89.19	89.19	93.24	97.3	100	91.89	94.59	64.38	75.34	76.71
Ile_TAT_Scaffold_0000429_trna5_minus_74_bp_Sc_63_4	35.48	37.1	37.1	37.1	38.71	33.87	37.1	37.1	37.1	35.48	37.1	37.1	37.1	35.48	35.48	50	50	50	48.61	60.81	63.51	66.22	65.71	66.22	78.38	78.38	81.08	81.08	71.62	72.97	78.79	74.32	78.38	82.43	83.58	83.78	82.35	83.78	83.78	83.78	83.78	90.54	91.89	91.89	100	94.59	64.38	75.34	79.45
Ile_TAT_Scaffold_0002461_trna5_plus_74_bp_Sc_70_9	38.71	37.1	37.1	37.1	38.71	33.87	37.1	37.1	37.1	35.48	37.1	37.1	37.1	35.48	35.48	54.17	54.17	54.17	52.78	63.51	63.51	71.62	71.43	71.62	78.38	78.38	83.78	83.78	74.32	75.68	84.85	79.73	83.78	87.84	89.55	89.19	88.24	89.19	89.19	89.19	89.19	93.24	94.59	94.59	94.59	100	64.38	75.34	79.45
Ile_GAT_Scaffold_0000429_trna4_minus_73_bp_Sc_25_3	32.79	37.7	36.07	36.07	39.34	34.43	37.7	37.7	37.7	36.07	39.34	39.34	39.34	39.34	37.7	46.48	46.48	46.48	45.07	42.47	41.1	46.58	46.38	46.58	53.42	53.42	56.16	56.16	53.42	53.42	55.38	57.53	56.16	60.27	62.12	60.27	61.19	60.27	60.27	60.27	60.27	64.38	64.38	64.38	64.38	64.38	100	87.67	82.19
Ile_AAT_Scaffold_0002461_trna2_plus_73_bp_Sc_73_4	34.43	39.34	37.7	37.7	40.98	36.07	39.34	39.34	39.34	37.7	40.98	40.98	40.98	39.34	39.34	53.52	53.52	53.52	52.11	53.42	47.95	53.42	53.62	53.42	65.75	65.75	67.12	67.12	58.9	61.64	66.15	64.38	67.12	71.23	75.76	72.6	73.13	72.6	72.6	72.6	72.6	73.97	75.34	75.34	75.34	75.34	87.67	100	93.15
Ile_AAT_Scaffold_0002461_trna6_plus_73_bp_Sc_67_3	36.07	39.34	37.7	37.7	40.98	37.7	40.98	40.98	40.98	39.34	40.98	40.98	40.98	39.34	39.34	52.11	52.11	52.11	50.7	54.79	49.32	54.79	53.62	54.79	61.64	61.64	64.38	64.38	57.53	60.27	70.77	68.49	71.23	75.34	72.73	73.97	73.13	73.97	73.97	73.97	73.97	75.34	76.71	76.71	79.45	79.45	82.19	93.15	100
Arg_ACG_Scaffold_0000968_trna5_plus_74_bp_Sc_62_7	35.48	37.1	37.1	37.1	38.71	33.87	37.1	35.48	35.48	35.48	37.1	37.1	37.1	37.1	37.1	47.22	47.22	47.22	45.83	44.59	41.89	55.41	58.57	58.11	60.81	58.11	59.46	59.46	58.11	59.46	63.64	56.76	59.46	62.16	65.67	60.81	63.24	60.81	60.81	60.81	60.81	60.81	58.11	58.11	54.05	58.11	47.95	52.05	47.95
Arg_TCG_Scaffold_0000968_trna6_plus_73_bp_Sc_65_6	37.7	37.7	39.34	39.34	36.07	34.43	37.7	36.07	36.07	36.07	37.7	37.7	37.7	37.7	37.7	49.3	49.3	49.3	47.89	38.36	39.73	50.68	53.62	53.42	54.79	54.79	58.9	58.9	57.53	57.53	60	53.42	54.79	57.53	60.61	56.16	58.21	56.16	56.16	56.16	56.16	61.64	58.9	57.53	54.79	58.9	58.33	62.5	58.33
Arg_ACG_Scaffold_0000968_trna7_plus_73_bp_Sc_70_0	37.7	39.34	39.34	39.34	37.7	36.07	36.07	37.7	37.7	37.7	39.34	39.34	39.34	39.34	39.34	47.89	47.89	47.89	46.48	36.99	34.25	46.58	50.72	49.32	53.42	50.68	52.05	52.05	50.68	52.05	53.85	50.68	52.05	53.42	57.58	52.05	55.22	52.05	52.05	52.05	52.05	54.79	52.05	50.68	47.95	52.05	55.56	59.72	55.56
Arg_TCG_Scaffold_0000968_trna4_plus_74_bp_Sc_45_3	40.32	38.71	40.32	40.32	38.71	37.1	40.32	38.71	38.71	38.71	38.71	38.71	38.71	38.71	38.71	41.67	41.67	41.67	43.06	47.3	47.3	48.65	50	51.35	56.76	56.76	59.46	59.46	63.51	62.16	62.12	54.05	58.11	58.11	55.22	56.76	55.88	56.76	56.76	56.76	56.76	59.46	58.11	56.76	54.05	58.11	43.84	46.58	47.95
Arg_TCG_Scaffold_0002022_trna2_minus_74_bp_Sc_42_7	43.55	41.94	43.55	43.55	41.94	40.32	43.55	41.94	41.94	41.94	41.94	41.94	41.94	41.94	41.94	40.28	40.28	40.28	41.67	48.65	48.65	52.7	54.29	55.41	58.11	58.11	60.81	60.81	62.16	60.81	63.64	55.41	56.76	59.46	56.72	58.11	57.35	58.11	58.11	58.11	58.11	60.81	59.46	58.11	55.41	59.46	43.84	47.95	49.32
Arg_CCT_Scaffold_0002022_trna1_minus_75_bp_Sc_48_9	38.71	38.71	40.32	40.32	38.71	35.48	38.71	37.1	37.1	37.1	38.71	38.71	38.71	38.71	38.71	50	50	50	48.61	45.33	44	50	52.86	54.05	58.11	58.11	58.11	58.11	59.46	62.16	63.64	56.76	60.81	60.81	62.69	59.46	60.29	59.46	59.46	59.46	59.46	66.22	62.16	60.81	58.11	62.16	47.95	50.68	50.68
Arg_CCT_Scaffold_0000968_trna2_plus_74_bp_Sc_57_6	40.32	40.32	41.94	41.94	40.32	37.1	40.32	38.71	38.71	38.71	40.32	40.32	40.32	40.32	40.32	47.22	47.22	47.22	45.83	48.65	47.3	55.41	57.14	58.11	64.86	64.86	64.86	64.86	63.51	66.22	69.7	62.16	66.22	66.22	65.67	64.86	66.18	64.86	64.86	64.86	64.86	67.57	64.86	63.51	60.81	64.86	50.68	54.79	53.42
Arg_TCT_Scaffold_0000968_trna1_plus_74_bp_Sc_32_6_Possible_pseudogene	41.94	38.71	43.55	43.55	41.94	38.71	40.32	40.32	40.32	40.32	41.94	41.94	41.94	41.94	41.94	44.44	45.83	45.83	44.44	48.65	47.3	52.7	55.71	55.41	60.81	60.81	62.16	62.16	62.16	63.51	65.15	60.81	60.81	62.16	64.18	60.81	63.24	60.81	60.81	60.81	60.81	67.57	64.86	63.51	60.81	64.86	50.68	54.79	53.42
Arg_TCT_Scaffold_0000968_trna3_plus_74_bp_Sc_59_6	40.32	40.32	41.94	41.94	40.32	37.1	40.32	38.71	38.71	38.71	40.32	40.32	40.32	40.32	40.32	45.83	45.83	45.83	44.44	48.65	48.65	55.41	57.14	58.11	63.51	63.51	64.86	64.86	66.22	66.22	68.18	60.81	62.16	64.86	65.67	63.51	64.71	63.51	63.51	63.51	63.51	70.27	67.57	66.22	63.51	67.57	53.42	56.16	54.79
Met_CAT_Scaffold_0000188_trna1_plus_74_bp_Sc_59_7	41.94	40.32	40.32	40.32	41.94	38.71	41.94	41.94	41.94	40.32	40.32	40.32	40.32	40.32	40.32	48.61	50	50	51.39	54.05	50	59.46	55.71	54.05	50	50	54.05	55.41	52.7	52.7	53.03	50	52.7	55.41	58.21	56.76	58.82	56.76	56.76	56.76	56.76	59.46	59.46	60.81	55.41	59.46	39.73	49.32	46.58
Thr_AGT_Scaffold_0000715_trna1_plus_74_bp_Sc_84_5	41.94	41.94	41.94	41.94	40.32	38.71	37.1	37.1	37.1	37.1	38.71	38.71	38.71	37.1	37.1	38.89	38.89	38.89	37.5	48.65	44.59	60.81	62.86	60.81	60.81	60.81	60.81	62.16	58.11	62.16	63.64	60.81	63.51	63.51	65.67	62.16	66.18	62.16	62.16	62.16	62.16	62.16	60.81	58.11	59.46	60.81	39.73	47.95	50.68
Thr_AGT_Scaffold_0000715_trna2_minus_67_bp_Sc_58_2	41.82	41.82	41.82	41.82	41.82	38.18	38.18	38.18	38.18	38.18	40	40	40	38.18	38.18	41.79	41.79	41.79	40.3	52.24	47.76	61.19	64.18	64.18	64.18	64.18	64.18	64.18	61.19	65.67	67.8	62.69	65.67	67.16	66.67	65.67	67.69	65.67	65.67	65.67	65.67	67.16	64.18	62.69	64.18	65.67	43.94	53.03	54.55
Thr_AGT_Scaffold_0001919_trna1_minus_74_bp_Sc_84_5	41.94	41.94	41.94	41.94	40.32	38.71	37.1	37.1	37.1	37.1	38.71	38.71	38.71	37.1	37.1	38.89	38.89	38.89	37.5	48.65	44.59	60.81	62.86	60.81	60.81	60.81	60.81	62.16	58.11	62.16	63.64	60.81	63.51	63.51	65.67	62.16	66.18	62.16	62.16	62.16	62.16	62.16	60.81	58.11	59.46	60.81	39.73	47.95	50.68
Thr_AGT_Scaffold_0002982_trna1_minus_63_bp_Sc_54_4	45.1	45.1	45.1	45.1	45.1	41.18	41.18	41.18	41.18	41.18	43.14	43.14	43.14	41.18	41.18	42.86	42.86	42.86	41.27	55.56	50.79	65.08	68.25	68.25	68.25	68.25	68.25	68.25	61.9	66.67	70.91	65.08	68.25	69.84	69.84	69.84	70.97	69.84	69.84	69.84	69.84	69.84	68.25	66.67	68.25	69.84	46.77	56.45	56.45
Sup_TTA_Scaffold_0001071_trna4_minus_73_bp_Sc_20_3_Possible_pseudogene	47.54	47.54	47.54	47.54	47.54	45.9	45.9	44.26	44.26	45.9	45.9	45.9	45.9	42.62	44.26	39.44	39.44	39.44	38.03	46.58	43.84	53.42	55.07	56.16	53.42	52.05	56.16	54.79	52.05	50.68	62.12	56.16	58.9	61.64	63.64	61.64	64.18	61.64	61.64	61.64	61.64	61.64	60.27	58.9	57.53	57.53	43.06	47.22	47.22
Asn_GTT_Scaffold_0002183_trna1_minus_68_bp_Sc_57_8	42.86	42.86	42.86	42.86	42.86	39.29	39.29	39.29	39.29	39.29	41.07	41.07	41.07	37.5	39.29	51.47	51.47	51.47	50	47.06	45.59	72.06	70.59	70.59	69.12	67.65	72.06	72.06	63.24	67.65	75	67.65	72.06	73.53	75	73.53	73.53	73.53	73.53	73.53	73.53	70.59	69.12	67.65	67.65	69.12	49.25	55.22	53.73
Asn_GTT_Scaffold_0000012_trna1_minus_74_bp_Sc_78_1	41.94	43.55	41.94	41.94	41.94	40.32	40.32	38.71	38.71	38.71	40.32	40.32	40.32	37.1	38.71	50	50	50	48.61	47.3	45.95	71.62	70	68.92	67.57	66.22	70.27	71.62	62.16	66.22	72.73	66.22	68.92	71.62	73.13	71.62	73.53	71.62	71.62	71.62	71.62	68.92	67.57	66.22	66.22	67.57	47.95	53.42	53.42
Asn_GTT_Scaffold_0000165_trna1_minus_66_bp_Sc_51_7	44.44	44.44	44.44	44.44	44.44	40.74	40.74	40.74	40.74	40.74	42.59	42.59	42.59	38.89	40.74	54.55	54.55	54.55	53.03	48.48	46.97	71.21	71.21	71.21	69.7	68.18	72.73	72.73	63.64	68.18	75.86	68.18	72.73	74.24	74.24	74.24	75	74.24	74.24	74.24	74.24	72.73	71.21	69.7	69.7	71.21	50.77	56.92	55.38
Asn_GTT_Scaffold_0000252_trna1_plus_74_bp_Sc_78_1	41.94	43.55	41.94	41.94	41.94	40.32	40.32	38.71	38.71	38.71	40.32	40.32	40.32	37.1	38.71	50	50	50	48.61	47.3	45.95	71.62	70	68.92	67.57	66.22	70.27	71.62	62.16	66.22	72.73	66.22	68.92	71.62	73.13	71.62	73.53	71.62	71.62	71.62	71.62	68.92	67.57	66.22	66.22	67.57	47.95	53.42	53.42
Asn_GTT_Scaffold_0001831_trna1_minus_73_bp_Sc_72_7	42.62	44.26	42.62	42.62	42.62	40.98	40.98	39.34	39.34	39.34	40.98	40.98	40.98	37.7	39.34	50.7	50.7	50.7	49.3	47.95	46.58	72.6	71.01	69.86	68.49	67.12	71.23	72.6	63.01	67.12	73.85	67.12	69.86	72.6	73.13	72.6	74.63	72.6	72.6	72.6	72.6	69.86	68.49	67.12	67.12	68.49	48.61	54.17	54.17
Asn_GTT_Scaffold_0002080_trna1_minus_74_bp_Sc_78_1	41.94	43.55	41.94	41.94	41.94	40.32	40.32	38.71	38.71	38.71	40.32	40.32	40.32	37.1	38.71	50	50	50	48.61	47.3	45.95	71.62	70	68.92	67.57	66.22	70.27	71.62	62.16	66.22	72.73	66.22	68.92	71.62	73.13	71.62	73.53	71.62	71.62	71.62	71.62	68.92	67.57	66.22	66.22	67.57	47.95	53.42	53.42
Asn_GTT_Scaffold_0001071_trna3_minus_74_bp_Sc_68_1	38.71	41.94	40.32	40.32	40.32	38.71	38.71	37.1	37.1	37.1	38.71	38.71	38.71	35.48	37.1	48.61	48.61	48.61	47.22	44.59	47.3	60.81	61.43	60.81	56.76	55.41	59.46	59.46	52.7	55.41	68.18	64.86	66.22	68.92	68.66	68.92	70.59	68.92	68.92	68.92	68.92	64.86	67.57	66.22	64.86	66.22	46.58	50.68	53.42
Asn_GTT_Scaffold_0001071_trna1_minus_58_bp_Sc_44_9	41.3	43.48	43.48	43.48	43.48	41.3	41.3	41.3	41.3	41.3	41.3	41.3	41.3	41.3	41.3	51.72	51.72	51.72	50	48.28	50	62.07	62.07	62.07	60.34	58.62	63.79	63.79	55.17	58.62	72	67.24	70.69	72.41	72.41	72.41	72.41	72.41	72.41	72.41	72.41	72.41	72.41	70.69	68.97	70.69	53.45	58.62	56.9
Asn_GTT_Scaffold_0002102_trna1_plus_74_bp_Sc_66_4	40.32	38.71	40.32	40.32	40.32	38.71	41.94	40.32	40.32	40.32	38.71	38.71	38.71	37.1	38.71	45.83	45.83	45.83	44.44	45.95	47.3	59.46	58.57	60.81	58.11	56.76	62.16	60.81	54.05	56.76	68.18	62.16	66.22	68.92	70.15	68.92	70.59	68.92	68.92	68.92	68.92	67.57	67.57	66.22	64.86	66.22	49.32	52.05	53.42
His_GTG_Scaffold_0002061_trna3_plus_72_bp_Sc_56_5	50.82	57.38	55.74	55.74	55.74	55.74	55.74	54.1	54.1	54.1	57.38	57.38	57.38	54.1	55.74	40.85	40.85	40.85	39.44	29.17	30.56	40.28	40.58	40.28	40.28	38.89	38.89	38.89	37.5	38.89	37.5	34.72	36.11	36.11	37.88	36.11	37.31	36.11	36.11	36.11	36.11	38.89	37.5	38.89	37.5	36.11	49.3	47.89	45.07
Trp_CCA_Scaffold_0000687_trna1_minus_73_bp_Sc_60_0	38.71	40.32	38.71	38.71	37.1	40.32	37.1	38.71	38.71	38.71	38.71	38.71	38.71	37.1	38.71	46.48	47.89	47.89	46.48	34.25	36.99	50.68	55.07	53.42	49.32	52.05	53.42	53.42	50.68	50.68	56.92	57.53	56.16	54.79	54.55	54.79	56.72	54.79	54.79	54.79	54.79	52.05	50.68	53.42	49.32	53.42	40.28	40.28	41.67
Trp_CCA_Scaffold_0001301_trna1_minus_71_bp_Sc_42_7	40	41.67	40	40	38.33	41.67	38.33	40	40	40	40	40	40	38.33	40	46.48	47.89	47.89	46.48	32.39	35.21	50.7	55.07	53.52	49.3	52.11	53.52	53.52	50.7	50.7	55.56	56.34	54.93	53.52	54.55	53.52	56.72	53.52	53.52	53.52	53.52	52.11	49.3	52.11	47.89	52.11	41.43	41.43	40
Trp_CCA_Scaffold_0001301_trna2_minus_66_bp_Sc_36_5	41.82	41.82	41.82	41.82	38.18	41.82	40	40	40	40	40	40	40	38.18	40	48.48	50	50	48.48	34.85	37.88	51.52	55.38	54.55	48.48	51.52	53.03	53.03	50	50	56.9	57.58	56.06	54.55	54.55	54.55	57.14	54.55	54.55	54.55	54.55	54.55	53.03	54.55	50	54.55	41.54	41.54	41.54
Trp_CCA_Scaffold_0000267_trna1_plus_73_bp_Sc_61_1	40.32	41.94	40.32	40.32	38.71	41.94	38.71	40.32	40.32	40.32	40.32	40.32	40.32	38.71	40.32	47.89	49.3	49.3	47.89	35.62	35.62	52.05	56.52	54.79	50.68	53.42	54.79	54.79	52.05	52.05	58.46	58.9	57.53	56.16	56.06	56.16	58.21	56.16	56.16	56.16	56.16	50.68	49.32	52.05	47.95	52.05	38.89	38.89	40.28
Trp_CCA_Scaffold_0000441_trna1_minus_73_bp_Sc_58_6	40.32	41.94	40.32	40.32	38.71	41.94	38.71	40.32	40.32	40.32	40.32	40.32	40.32	38.71	40.32	46.48	47.89	47.89	46.48	35.62	35.62	52.05	56.52	54.79	50.68	53.42	54.79	54.79	52.05	52.05	58.46	58.9	57.53	56.16	56.06	56.16	58.21	56.16	56.16	56.16	56.16	50.68	49.32	52.05	47.95	52.05	38.89	38.89	40.28
Arg_CCT_Scaffold_0000054_trna1_minus_72_bp_Sc_67_1	39.34	42.62	42.62	42.62	42.62	44.26	45.9	44.26	44.26	44.26	44.26	44.26	44.26	44.26	44.26	47.89	47.89	47.89	46.48	34.72	26.39	47.22	49.28	50	41.67	38.89	43.06	43.06	37.5	40.28	42.19	41.67	40.28	43.06	45.45	44.44	41.79	44.44	44.44	44.44	44.44	43.06	43.06	44.44	45.83	44.44	47.89	50.7	50.7
Arg_CCT_Scaffold_0000054_trna2_minus_72_bp_Sc_59_4	37.7	40.98	40.98	40.98	40.98	42.62	44.26	42.62	42.62	42.62	42.62	42.62	42.62	42.62	42.62	46.48	46.48	46.48	45.07	33.33	27.78	45.83	46.38	47.22	40.28	37.5	41.67	41.67	36.11	38.89	40.62	40.28	38.89	41.67	43.94	43.06	40.3	43.06	43.06	43.06	43.06	44.44	44.44	45.83	47.22	45.83	49.3	52.11	52.11
Arg_ACG_Scaffold_0000599_trna1_plus_72_bp_Sc_78_5	42.62	47.54	45.9	45.9	45.9	49.18	47.54	47.54	47.54	47.54	47.54	47.54	47.54	45.9	47.54	49.3	50.7	50.7	49.3	38.89	36.11	37.5	39.13	37.5	50	50	52.78	52.78	47.22	47.22	53.12	52.78	52.78	52.78	56.06	54.17	53.73	54.17	54.17	54.17	54.17	45.83	48.61	50	48.61	47.22	54.93	60.56	57.75
Arg_TCT_Scaffold_0000495_trna1_plus_68_bp_Sc_63_8	49.12	52.63	52.63	52.63	52.63	52.63	52.63	52.63	52.63	52.63	54.39	54.39	54.39	50.88	52.63	55.88	55.88	55.88	54.41	36.76	36.76	51.47	52.24	52.94	50	51.47	55.88	55.88	50	48.53	55	52.94	52.94	54.41	57.58	55.88	53.85	55.88	55.88	55.88	55.88	51.47	51.47	52.94	52.94	51.47	56.72	61.19	56.72
Arg_TCT_Scaffold_0000820_trna1_plus_72_bp_Sc_76_4	45.9	50.82	50.82	50.82	50.82	49.18	49.18	49.18	49.18	49.18	52.46	52.46	52.46	49.18	50.82	54.93	54.93	54.93	53.52	34.72	34.72	48.61	50.72	50	48.61	50	52.78	52.78	48.61	47.22	51.56	50	51.39	51.39	57.58	52.78	52.24	52.78	52.78	52.78	52.78	50	50	51.39	51.39	50	56.34	60.56	54.93
Arg_TCT_Scaffold_0001031_trna1_plus_67_bp_Sc_55_5	50	53.57	53.57	53.57	53.57	53.57	53.57	53.57	53.57	53.57	55.36	55.36	55.36	51.79	53.57	56.72	56.72	56.72	55.22	37.31	37.31	52.24	53.03	53.73	49.25	50.75	55.22	55.22	49.25	47.76	55.93	53.73	53.73	55.22	57.58	56.72	54.69	56.72	56.72	56.72	56.72	52.24	52.24	53.73	53.73	52.24	56.06	60.61	57.58
Arg_TCT_Scaffold_0001079_trna1_minus_58_bp_Sc_48_9	53.19	59.57	57.45	57.45	55.32	57.45	55.32	55.32	55.32	55.32	57.45	57.45	57.45	55.32	55.32	58.62	58.62	58.62	56.9	36.21	36.21	56.9	58.62	58.62	50	51.72	56.9	56.9	51.72	50	60	58.62	56.9	58.62	58.62	58.62	58.62	58.62	58.62	58.62	58.62	55.17	53.45	55.17	55.17	53.45	55.17	58.62	56.9
Thr_AGT_Scaffold_0001919_trna2_minus_75_bp_Sc_49_5_Possible_pseudogene	43.75	42.19	42.19	42.19	42.19	45.31	43.75	43.75	43.75	43.75	40.62	40.62	40.62	42.19	42.19	38.03	38.03	38.03	36.62	38.36	35.62	50.68	52.17	50.68	45.21	45.21	46.58	45.21	42.47	45.21	46.15	45.21	47.95	47.95	51.52	47.95	52.24	47.95	47.95	47.95	47.95	47.95	46.58	43.84	45.21	46.58	37.5	43.06	43.06
Cys_GCA_Scaffold_0000102_trna1_minus_72_bp_Sc_75_9	37.7	37.7	37.7	37.7	36.07	36.07	39.34	37.7	37.7	37.7	37.7	37.7	37.7	39.34	37.7	47.89	47.89	47.89	46.48	30.56	33.33	38.89	42.03	40.28	36.11	34.72	38.89	38.89	34.72	34.72	45.31	45.83	50	45.83	45.45	45.83	47.76	45.83	45.83	45.83	45.83	41.67	45.83	44.44	40.28	44.44	49.3	49.3	52.11
Cys_GCA_Scaffold_0000131_trna1_minus_69_bp_Sc_58_1	39.66	39.66	39.66	39.66	37.93	37.93	41.38	39.66	39.66	39.66	39.66	39.66	39.66	41.38	39.66	49.28	49.28	49.28	47.83	30.43	33.33	40.58	42.03	42.03	37.68	36.23	40.58	40.58	36.23	36.23	45.9	46.38	49.28	46.38	46.15	46.38	47.76	46.38	46.38	46.38	46.38	43.48	46.38	44.93	40.58	44.93	51.47	51.47	52.94
Cys_GCA_Scaffold_0000131_trna2_minus_72_bp_Sc_75_9	37.7	37.7	37.7	37.7	36.07	36.07	39.34	37.7	37.7	37.7	37.7	37.7	37.7	39.34	37.7	47.89	47.89	47.89	46.48	30.56	33.33	38.89	42.03	40.28	36.11	34.72	38.89	38.89	34.72	34.72	45.31	45.83	50	45.83	45.45	45.83	47.76	45.83	45.83	45.83	45.83	41.67	45.83	44.44	40.28	44.44	49.3	49.3	52.11
Cys_GCA_Scaffold_0000131_trna3_minus_72_bp_Sc_75_9	37.7	37.7	37.7	37.7	36.07	36.07	39.34	37.7	37.7	37.7	37.7	37.7	37.7	39.34	37.7	47.89	47.89	47.89	46.48	30.56	33.33	38.89	42.03	40.28	36.11	34.72	38.89	38.89	34.72	34.72	45.31	45.83	50	45.83	45.45	45.83	47.76	45.83	45.83	45.83	45.83	41.67	45.83	44.44	40.28	44.44	49.3	49.3	52.11
Cys_GCA_Scaffold_0000131_trna4_minus_72_bp_Sc_75_9	37.7	37.7	37.7	37.7	36.07	36.07	39.34	37.7	37.7	37.7	37.7	37.7	37.7	39.34	37.7	47.89	47.89	47.89	46.48	30.56	33.33	38.89	42.03	40.28	36.11	34.72	38.89	38.89	34.72	34.72	45.31	45.83	50	45.83	45.45	45.83	47.76	45.83	45.83	45.83	45.83	41.67	45.83	44.44	40.28	44.44	49.3	49.3	52.11
Cys_GCA_Scaffold_0000131_trna5_minus_72_bp_Sc_75_9	37.7	37.7	37.7	37.7	36.07	36.07	39.34	37.7	37.7	37.7	37.7	37.7	37.7	39.34	37.7	47.89	47.89	47.89	46.48	30.56	33.33	38.89	42.03	40.28	36.11	34.72	38.89	38.89	34.72	34.72	45.31	45.83	50	45.83	45.45	45.83	47.76	45.83	45.83	45.83	45.83	41.67	45.83	44.44	40.28	44.44	49.3	49.3	52.11
Cys_GCA_Scaffold_0000599_trna3_plus_72_bp_Sc_75_9	37.7	37.7	37.7	37.7	36.07	36.07	39.34	37.7	37.7	37.7	37.7	37.7	37.7	39.34	37.7	47.89	47.89	47.89	46.48	30.56	33.33	38.89	42.03	40.28	36.11	34.72	38.89	38.89	34.72	34.72	45.31	45.83	50	45.83	45.45	45.83	47.76	45.83	45.83	45.83	45.83	41.67	45.83	44.44	40.28	44.44	49.3	49.3	52.11
Thr_CGT_Scaffold_0000006_trna1_plus_72_bp_Sc_70_1	44.26	42.62	44.26	44.26	42.62	40.98	44.26	44.26	44.26	44.26	44.26	44.26	44.26	42.62	44.26	47.89	47.89	47.89	46.48	34.72	33.33	47.22	44.93	44.44	40.28	40.28	44.44	44.44	41.67	43.06	50	48.61	50	50	50	48.61	49.25	48.61	48.61	48.61	48.61	47.22	47.22	45.83	43.06	48.61	45.07	50.7	53.52
Thr_TGT_Scaffold_0000387_trna1_minus_72_bp_Sc_69_6	47.54	42.62	47.54	47.54	45.9	44.26	47.54	47.54	47.54	47.54	47.54	47.54	47.54	45.9	47.54	42.25	42.25	42.25	40.85	37.5	31.94	48.61	49.28	48.61	38.89	36.11	41.67	41.67	40.28	40.28	45.31	44.44	45.83	45.83	45.45	44.44	44.78	44.44	44.44	44.44	44.44	41.67	41.67	40.28	37.5	43.06	40.85	45.07	47.89
Thr_TGT_Scaffold_0000387_trna2_minus_72_bp_Sc_74_1	45.9	44.26	45.9	45.9	44.26	42.62	45.9	45.9	45.9	45.9	45.9	45.9	45.9	44.26	45.9	42.25	42.25	42.25	40.85	37.5	31.94	50	50.72	50	40.28	37.5	43.06	43.06	40.28	38.89	46.88	45.83	47.22	47.22	46.97	45.83	46.27	45.83	45.83	45.83	45.83	43.06	43.06	41.67	38.89	44.44	42.25	46.48	49.3
Sup_TTA_Scaffold_0002976_trna1_plus_73_bp_Sc_69_3	48.39	50	48.39	48.39	46.77	46.77	43.55	43.55	43.55	45.16	46.77	46.77	46.77	45.16	45.16	40.85	40.85	40.85	39.44	35.62	41.1	61.64	60.87	58.9	52.05	54.79	57.53	58.9	50.68	49.32	53.85	53.42	56.16	53.42	57.58	54.79	56.72	54.79	54.79	54.79	54.79	52.05	52.05	50.68	49.32	53.42	31.94	40.28	40.28
Sup_TTA_Scaffold_0000384_trna3_minus_73_bp_Sc_69_3	48.39	48.39	48.39	48.39	45.16	45.16	43.55	41.94	41.94	43.55	45.16	45.16	45.16	43.55	43.55	40.85	40.85	40.85	39.44	34.25	39.73	63.01	62.32	60.27	53.42	56.16	58.9	60.27	50.68	50.68	53.85	53.42	57.53	53.42	57.58	54.79	56.72	54.79	54.79	54.79	54.79	52.05	53.42	50.68	49.32	53.42	31.94	40.28	40.28
Sup_TTA_Scaffold_0002747_trna2_minus_73_bp_Sc_71_5	50	50	50	50	46.77	46.77	45.16	43.55	43.55	45.16	46.77	46.77	46.77	45.16	45.16	40.85	40.85	40.85	39.44	34.25	39.73	61.64	60.87	58.9	52.05	54.79	57.53	58.9	50.68	49.32	53.85	53.42	57.53	53.42	57.58	54.79	56.72	54.79	54.79	54.79	54.79	52.05	53.42	50.68	49.32	53.42	31.94	40.28	40.28
Lys_CTT_Scaffold_0000089_trna1_minus_72_bp_Sc_77_8	55.74	55.74	55.74	55.74	54.1	52.46	54.1	54.1	54.1	54.1	55.74	55.74	55.74	54.1	54.1	43.66	43.66	43.66	42.25	33.33	34.72	56.94	55.07	52.78	43.06	44.44	47.22	47.22	43.06	44.44	53.12	54.17	54.17	54.17	54.55	52.78	55.22	52.78	52.78	52.78	52.78	50	50	48.61	45.83	50	40.85	47.89	50.7
Lys_CTT_Scaffold_0000089_trna2_minus_72_bp_Sc_77_8	55.74	55.74	55.74	55.74	54.1	52.46	54.1	54.1	54.1	54.1	55.74	55.74	55.74	54.1	54.1	43.66	43.66	43.66	42.25	33.33	34.72	56.94	55.07	52.78	43.06	44.44	47.22	47.22	43.06	44.44	53.12	54.17	54.17	54.17	54.55	52.78	55.22	52.78	52.78	52.78	52.78	50	50	48.61	45.83	50	40.85	47.89	50.7
Lys_TTT_Scaffold_0002976_trna2_plus_72_bp_Sc_77_2	55.74	57.38	55.74	55.74	54.1	55.74	55.74	55.74	55.74	55.74	55.74	55.74	55.74	55.74	55.74	38.03	38.03	38.03	36.62	36.11	37.5	56.94	55.07	52.78	41.67	41.67	45.83	45.83	41.67	40.28	48.44	51.39	50	50	48.48	48.61	50.75	48.61	48.61	48.61	48.61	48.61	48.61	47.22	44.44	48.61	42.25	46.48	49.3
Lys_TTT_Scaffold_0000384_trna1_minus_72_bp_Sc_74_7	55.74	59.02	55.74	55.74	55.74	57.38	55.74	57.38	57.38	57.38	57.38	57.38	57.38	57.38	57.38	38.03	38.03	38.03	36.62	37.5	38.89	56.94	55.07	52.78	41.67	41.67	45.83	45.83	41.67	40.28	48.44	51.39	48.61	50	48.48	48.61	50.75	48.61	48.61	48.61	48.61	48.61	47.22	47.22	44.44	48.61	40.85	45.07	47.89
Lys_TTT_Scaffold_0000384_trna2_minus_72_bp_Sc_74_7	55.74	59.02	55.74	55.74	55.74	57.38	55.74	57.38	57.38	57.38	57.38	57.38	57.38	57.38	57.38	38.03	38.03	38.03	36.62	37.5	38.89	56.94	55.07	52.78	41.67	41.67	45.83	45.83	41.67	40.28	48.44	51.39	48.61	50	48.48	48.61	50.75	48.61	48.61	48.61	48.61	48.61	47.22	47.22	44.44	48.61	40.85	45.07	47.89
Lys_TTT_Scaffold_0001794_trna1_minus_72_bp_Sc_75_8	57.38	60.66	57.38	57.38	57.38	59.02	57.38	59.02	59.02	59.02	59.02	59.02	59.02	59.02	59.02	39.44	39.44	39.44	38.03	38.89	37.5	58.33	56.52	54.17	43.06	43.06	47.22	47.22	43.06	41.67	50	52.78	50	51.39	50	50	52.24	50	50	50	50	47.22	45.83	45.83	43.06	47.22	39.44	43.66	46.48
Lys_TTT_Scaffold_0001217_trna1_minus_72_bp_Sc_79_7	54.1	57.38	54.1	54.1	54.1	55.74	54.1	55.74	55.74	55.74	55.74	55.74	55.74	55.74	55.74	39.44	39.44	39.44	38.03	37.5	38.89	56.94	55.07	52.78	41.67	41.67	45.83	45.83	41.67	40.28	48.44	51.39	48.61	50	48.48	48.61	50.75	48.61	48.61	48.61	48.61	48.61	47.22	47.22	44.44	48.61	42.25	46.48	49.3
Lys_TTT_Scaffold_0002747_trna1_minus_72_bp_Sc_77_3	54.1	57.38	54.1	54.1	54.1	55.74	54.1	55.74	55.74	55.74	55.74	55.74	55.74	55.74	55.74	38.03	38.03	38.03	36.62	37.5	38.89	56.94	55.07	52.78	41.67	41.67	45.83	45.83	41.67	40.28	48.44	51.39	48.61	50	48.48	48.61	50.75	48.61	48.61	48.61	48.61	48.61	47.22	47.22	44.44	48.61	42.25	46.48	49.3
Lys_TTT_Scaffold_0002131_trna2_plus_72_bp_Sc_61_2	36.07	37.7	37.7	37.7	36.07	39.34	39.34	40.98	40.98	39.34	37.7	37.7	37.7	39.34	39.34	40	40	40	38.57	40.28	41.67	50	50	50	45.83	48.61	48.61	48.61	47.22	45.83	56.25	56.94	58.33	58.33	55.38	56.94	57.58	56.94	56.94	56.94	56.94	55.56	54.17	56.94	58.33	56.94	42.25	45.07	50.7
Ile_GAT_Scaffold_0001210_trna2_plus_72_bp_Sc_59_6	34.43	39.34	36.07	36.07	34.43	34.43	34.43	36.07	36.07	34.43	36.07	36.07	36.07	34.43	34.43	45.71	45.71	45.71	44.29	36.11	37.5	44.44	50	47.22	43.06	41.67	43.06	43.06	40.28	41.67	45.31	48.61	50	48.61	47.69	47.22	50	47.22	47.22	47.22	47.22	50	50	51.39	54.17	52.78	43.66	46.48	50.7
Met_CAT_Scaffold_0002320_trna3_plus_72_bp_Sc_53_4	40.98	44.26	44.26	44.26	42.62	37.7	40.98	42.62	42.62	40.98	44.26	44.26	44.26	42.62	42.62	44.29	44.29	44.29	42.86	47.22	43.06	52.78	57.35	55.56	55.56	55.56	55.56	55.56	52.78	56.94	54.69	51.39	54.17	55.56	58.46	54.17	57.58	54.17	54.17	54.17	54.17	58.33	54.17	55.56	56.94	59.72	49.3	56.34	54.93
Met_CAT_Scaffold_0002268_trna1_plus_73_bp_Sc_55_3	37.1	41.94	40.32	40.32	38.71	38.71	38.71	38.71	38.71	38.71	40.32	40.32	40.32	40.32	38.71	54.93	56.34	56.34	54.93	38.36	34.25	47.95	47.83	47.95	49.32	49.32	50.68	50.68	45.21	47.95	52.31	47.95	52.05	53.42	50	53.42	53.73	53.42	53.42	53.42	53.42	49.32	50.68	52.05	57.53	53.42	40.28	44.44	50
Tyr_GTA_Scaffold_0001138_trna3_plus_85_bp_Sc_63_4	36.36	40.91	39.39	39.39	39.39	39.39	37.88	39.39	39.39	39.39	39.39	39.39	39.39	37.88	39.39	43.66	43.66	43.66	42.25	45.21	43.84	53.42	53.62	50.68	47.95	49.32	52.05	53.42	46.58	47.95	60	53.42	56.16	56.16	60.61	56.16	59.7	56.16	56.16	56.16	56.16	52.05	49.32	49.32	52.05	53.42	40.28	43.06	44.44
Tyr_GTA_Scaffold_0000014_trna1_plus_85_bp_Sc_63_4	36.36	40.91	39.39	39.39	39.39	39.39	37.88	39.39	39.39	39.39	39.39	39.39	39.39	37.88	39.39	42.25	42.25	42.25	40.85	43.84	42.47	52.05	52.17	49.32	46.58	47.95	50.68	52.05	45.21	46.58	58.46	52.05	54.79	54.79	59.09	54.79	58.21	54.79	54.79	54.79	54.79	50.68	47.95	47.95	53.42	52.05	41.67	44.44	45.83
Tyr_GTA_Scaffold_0000014_trna2_minus_85_bp_Sc_63_4	36.36	40.91	39.39	39.39	39.39	39.39	37.88	39.39	39.39	39.39	39.39	39.39	39.39	37.88	39.39	42.25	42.25	42.25	40.85	43.84	42.47	52.05	52.17	49.32	46.58	47.95	50.68	52.05	45.21	46.58	58.46	52.05	54.79	54.79	59.09	54.79	58.21	54.79	54.79	54.79	54.79	50.68	47.95	47.95	53.42	52.05	41.67	44.44	45.83
Tyr_GTA_Scaffold_0000138_trna1_plus_85_bp_Sc_63_4	36.36	40.91	39.39	39.39	39.39	39.39	37.88	39.39	39.39	39.39	39.39	39.39	39.39	37.88	39.39	42.25	42.25	42.25	40.85	43.84	42.47	52.05	52.17	49.32	46.58	47.95	50.68	52.05	45.21	46.58	58.46	52.05	54.79	54.79	59.09	54.79	58.21	54.79	54.79	54.79	54.79	50.68	47.95	47.95	53.42	52.05	41.67	44.44	45.83
Tyr_GTA_Scaffold_0001138_trna2_plus_85_bp_Sc_63_4	36.36	40.91	39.39	39.39	39.39	39.39	37.88	39.39	39.39	39.39	39.39	39.39	39.39	37.88	39.39	42.25	42.25	42.25	40.85	43.84	42.47	52.05	52.17	49.32	46.58	47.95	50.68	52.05	45.21	46.58	58.46	52.05	54.79	54.79	59.09	54.79	58.21	54.79	54.79	54.79	54.79	50.68	47.95	47.95	53.42	52.05	41.67	44.44	45.83
Tyr_GTA_Scaffold_0001138_trna1_plus_85_bp_Sc_63_4	36.36	40.91	39.39	39.39	39.39	39.39	37.88	39.39	39.39	39.39	39.39	39.39	39.39	37.88	39.39	42.25	42.25	42.25	40.85	43.84	42.47	52.05	52.17	49.32	46.58	47.95	50.68	52.05	45.21	46.58	58.46	52.05	54.79	54.79	59.09	54.79	58.21	54.79	54.79	54.79	54.79	50.68	47.95	47.95	53.42	52.05	41.67	44.44	45.83
Phe_GAA_Scaffold_0000021_trna1_minus_73_bp_Sc_85_1	37.1	40.32	40.32	40.32	40.32	38.71	35.48	38.71	38.71	38.71	40.32	40.32	40.32	38.71	38.71	49.3	50.7	50.7	49.3	42.47	46.58	56.16	55.07	53.42	52.05	53.42	56.16	57.53	50.68	50.68	63.08	60.27	61.64	61.64	65.15	63.01	64.18	63.01	63.01	63.01	63.01	56.16	56.16	56.16	60.27	58.9	44.44	51.39	52.78
Phe_GAA_Scaffold_0000024_trna1_plus_73_bp_Sc_85_1	37.1	40.32	40.32	40.32	40.32	38.71	35.48	38.71	38.71	38.71	40.32	40.32	40.32	38.71	38.71	49.3	50.7	50.7	49.3	42.47	46.58	56.16	55.07	53.42	52.05	53.42	56.16	57.53	50.68	50.68	63.08	60.27	61.64	61.64	65.15	63.01	64.18	63.01	63.01	63.01	63.01	56.16	56.16	56.16	60.27	58.9	44.44	51.39	52.78
Phe_GAA_Scaffold_0000028_trna1_plus_73_bp_Sc_85_1	37.1	40.32	40.32	40.32	40.32	38.71	35.48	38.71	38.71	38.71	40.32	40.32	40.32	38.71	38.71	49.3	50.7	50.7	49.3	42.47	46.58	56.16	55.07	53.42	52.05	53.42	56.16	57.53	50.68	50.68	63.08	60.27	61.64	61.64	65.15	63.01	64.18	63.01	63.01	63.01	63.01	56.16	56.16	56.16	60.27	58.9	44.44	51.39	52.78
Phe_GAA_Scaffold_0000044_trna1_plus_73_bp_Sc_85_1	37.1	40.32	40.32	40.32	40.32	38.71	35.48	38.71	38.71	38.71	40.32	40.32	40.32	38.71	38.71	49.3	50.7	50.7	49.3	42.47	46.58	56.16	55.07	53.42	52.05	53.42	56.16	57.53	50.68	50.68	63.08	60.27	61.64	61.64	65.15	63.01	64.18	63.01	63.01	63.01	63.01	56.16	56.16	56.16	60.27	58.9	44.44	51.39	52.78
Phe_GAA_Scaffold_0000510_trna6_plus_73_bp_Sc_56_4	43.55	46.77	45.16	45.16	43.55	46.77	41.94	45.16	45.16	46.77	45.16	45.16	45.16	45.16	45.16	43.66	45.07	45.07	43.66	39.73	43.84	50.68	50.72	50.68	52.05	53.42	57.53	56.16	50.68	49.32	56.92	53.42	52.05	54.79	57.58	56.16	56.72	56.16	56.16	56.16	56.16	54.79	52.05	52.05	57.53	56.16	44.44	48.61	50
Phe_GAA_Scaffold_0000510_trna3_plus_73_bp_Sc_65_3	35.48	37.1	38.71	38.71	37.1	38.71	37.1	37.1	37.1	37.1	37.1	37.1	37.1	37.1	37.1	43.66	46.48	46.48	45.07	45.21	49.32	49.32	49.28	46.58	49.32	49.32	53.42	54.79	49.32	47.95	53.85	52.05	50.68	52.05	59.09	53.42	55.22	53.42	53.42	53.42	53.42	53.42	53.42	54.79	57.53	56.16	43.06	50	48.61
Phe_GAA_Scaffold_0000510_trna4_plus_73_bp_Sc_79_6	38.71	41.94	41.94	41.94	41.94	41.94	38.71	41.94	41.94	41.94	41.94	41.94	41.94	41.94	41.94	43.66	45.07	45.07	43.66	42.47	46.58	56.16	55.07	53.42	54.79	53.42	56.16	57.53	52.05	50.68	60	56.16	54.79	57.53	60.61	58.9	59.7	58.9	58.9	58.9	58.9	54.79	53.42	53.42	58.9	57.53	41.67	48.61	50
Phe_GAA_Scaffold_0000510_trna1_plus_70_bp_Sc_67_1	38.98	42.37	42.37	42.37	42.37	42.37	40.68	42.37	42.37	42.37	42.37	42.37	42.37	42.37	42.37	45.71	47.14	47.14	45.71	44.29	48.57	55.71	55.07	54.29	54.29	55.71	58.57	58.57	54.29	52.86	62.9	58.57	57.14	60	62.12	61.43	61.19	61.43	61.43	61.43	61.43	57.14	55.71	55.71	61.43	60	44.93	52.17	52.17
Phe_GAA_Scaffold_0000510_trna2_plus_73_bp_Sc_83_4	38.71	41.94	41.94	41.94	41.94	41.94	38.71	41.94	41.94	41.94	41.94	41.94	41.94	41.94	41.94	45.07	46.48	46.48	45.07	43.84	47.95	56.16	55.07	53.42	53.42	54.79	57.53	58.9	53.42	52.05	61.54	57.53	56.16	58.9	62.12	60.27	61.19	60.27	60.27	60.27	60.27	56.16	54.79	54.79	60.27	58.9	43.06	50	51.39
Phe_GAA_Scaffold_0000510_trna5_plus_73_bp_Sc_83_4	38.71	41.94	41.94	41.94	41.94	41.94	38.71	41.94	41.94	41.94	41.94	41.94	41.94	41.94	41.94	45.07	46.48	46.48	45.07	43.84	47.95	56.16	55.07	53.42	53.42	54.79	57.53	58.9	53.42	52.05	61.54	57.53	56.16	58.9	62.12	60.27	61.19	60.27	60.27	60.27	60.27	56.16	54.79	54.79	60.27	58.9	43.06	50	51.39
Phe_GAA_Scaffold_0001287_trna2_plus_67_bp_Sc_57_9	39.29	41.07	42.86	42.86	41.07	41.07	41.07	41.07	41.07	41.07	41.07	41.07	41.07	41.07	41.07	46.27	47.76	47.76	46.27	46.27	50.75	53.73	54.55	53.73	53.73	55.22	58.21	58.21	53.73	52.24	62.71	58.21	58.21	59.7	62.12	61.19	60.94	61.19	61.19	61.19	61.19	58.21	58.21	56.72	62.69	61.19	45.45	53.03	53.03
Met_CAT_Scaffold_0000107_trna1_plus_74_bp_Sc_82_9	43.55	45.16	43.55	43.55	45.16	46.77	43.55	46.77	46.77	46.77	43.55	43.55	43.55	43.55	45.16	44.44	45.83	45.83	44.44	39.19	39.19	66.22	72.86	71.62	55.41	54.05	59.46	58.11	52.7	55.41	59.09	59.46	59.46	62.16	64.18	62.16	66.18	62.16	62.16	62.16	62.16	60.81	56.76	56.76	59.46	58.11	45.21	46.58	47.95
Met_CAT_Scaffold_0000286_trna1_plus_74_bp_Sc_82_9	43.55	45.16	43.55	43.55	45.16	46.77	43.55	46.77	46.77	46.77	43.55	43.55	43.55	43.55	45.16	44.44	45.83	45.83	44.44	39.19	39.19	66.22	72.86	71.62	55.41	54.05	59.46	58.11	52.7	55.41	59.09	59.46	59.46	62.16	64.18	62.16	66.18	62.16	62.16	62.16	62.16	60.81	56.76	56.76	59.46	58.11	45.21	46.58	47.95
Met_CAT_Scaffold_0000846_trna1_plus_68_bp_Sc_61_5	44.64	48.21	46.43	46.43	48.21	48.21	46.43	48.21	48.21	48.21	46.43	46.43	46.43	46.43	48.21	47.06	47.06	47.06	45.59	41.18	41.18	70.59	73.53	73.53	58.82	57.35	61.76	61.76	55.88	58.82	63.33	63.24	63.24	66.18	67.19	66.18	66.18	66.18	66.18	66.18	66.18	63.24	60.29	60.29	63.24	61.76	47.76	50.75	50.75
Met_CAT_Scaffold_0001656_trna1_plus_74_bp_Sc_82_9	43.55	45.16	43.55	43.55	45.16	46.77	43.55	46.77	46.77	46.77	43.55	43.55	43.55	43.55	45.16	44.44	45.83	45.83	44.44	39.19	39.19	66.22	72.86	71.62	55.41	54.05	59.46	58.11	52.7	55.41	59.09	59.46	59.46	62.16	64.18	62.16	66.18	62.16	62.16	62.16	62.16	60.81	56.76	56.76	59.46	58.11	45.21	46.58	47.95
Arg_TCG_Scaffold_0000820_trna2_minus_73_bp_Sc_70_8	41.94	41.94	43.55	43.55	41.94	41.94	43.55	43.55	43.55	43.55	41.94	41.94	41.94	41.94	41.94	38.03	38.03	38.03	36.62	39.73	38.36	54.79	59.42	60.27	50.68	47.95	52.05	50.68	50.68	50.68	56.92	49.32	54.79	52.05	53.03	50.68	52.24	50.68	50.68	50.68	50.68	53.42	49.32	47.95	50.68	49.32	36.11	40.28	43.06
Lys_CTT_Scaffold_0000033_trna3_minus_73_bp_Sc_82_2	48.39	50	51.61	51.61	50	46.77	46.77	48.39	48.39	48.39	50	50	50	46.77	48.39	40.85	40.85	40.85	39.44	34.25	34.25	64.38	60.87	58.9	46.58	45.21	47.95	49.32	43.84	45.21	53.85	52.05	53.42	54.79	60.61	54.79	58.21	54.79	54.79	54.79	54.79	52.05	50.68	49.32	53.42	52.05	43.06	47.22	45.83
Lys_CTT_Scaffold_0000033_trna5_minus_73_bp_Sc_82_2	48.39	50	51.61	51.61	50	46.77	46.77	48.39	48.39	48.39	50	50	50	46.77	48.39	40.85	40.85	40.85	39.44	34.25	34.25	64.38	60.87	58.9	46.58	45.21	47.95	49.32	43.84	45.21	53.85	52.05	53.42	54.79	60.61	54.79	58.21	54.79	54.79	54.79	54.79	52.05	50.68	49.32	53.42	52.05	43.06	47.22	45.83
Lys_CTT_Scaffold_0000033_trna7_minus_73_bp_Sc_82_2	48.39	50	51.61	51.61	50	46.77	46.77	48.39	48.39	48.39	50	50	50	46.77	48.39	40.85	40.85	40.85	39.44	34.25	34.25	64.38	60.87	58.9	46.58	45.21	47.95	49.32	43.84	45.21	53.85	52.05	53.42	54.79	60.61	54.79	58.21	54.79	54.79	54.79	54.79	52.05	50.68	49.32	53.42	52.05	43.06	47.22	45.83
Lys_CTT_Scaffold_0000041_trna2_minus_73_bp_Sc_82_2	48.39	50	51.61	51.61	50	46.77	46.77	48.39	48.39	48.39	50	50	50	46.77	48.39	40.85	40.85	40.85	39.44	34.25	34.25	64.38	60.87	58.9	46.58	45.21	47.95	49.32	43.84	45.21	53.85	52.05	53.42	54.79	60.61	54.79	58.21	54.79	54.79	54.79	54.79	52.05	50.68	49.32	53.42	52.05	43.06	47.22	45.83
Lys_CTT_Scaffold_0000033_trna4_minus_73_bp_Sc_78_5	43.55	48.39	46.77	46.77	45.16	45.16	41.94	43.55	43.55	43.55	45.16	45.16	45.16	41.94	43.55	40.85	40.85	40.85	39.44	30.14	30.14	60.27	57.97	54.79	42.47	41.1	43.84	45.21	39.73	41.1	49.23	50.68	52.05	50.68	56.06	50.68	55.22	50.68	50.68	50.68	50.68	47.95	46.58	45.21	49.32	47.95	38.89	43.06	41.67
Lys_CTT_Scaffold_0000033_trna6_minus_73_bp_Sc_78_5	43.55	48.39	46.77	46.77	45.16	45.16	41.94	43.55	43.55	43.55	45.16	45.16	45.16	41.94	43.55	40.85	40.85	40.85	39.44	30.14	30.14	60.27	57.97	54.79	42.47	41.1	43.84	45.21	39.73	41.1	49.23	50.68	52.05	50.68	56.06	50.68	55.22	50.68	50.68	50.68	50.68	47.95	46.58	45.21	49.32	47.95	38.89	43.06	41.67
Lys_TTT_Scaffold_0000050_trna1_minus_73_bp_Sc_78_6	43.55	45.16	46.77	46.77	45.16	43.55	43.55	45.16	45.16	45.16	45.16	45.16	45.16	43.55	45.16	39.44	39.44	39.44	38.03	38.36	36.99	61.64	60.87	58.9	43.84	43.84	46.58	47.95	41.1	41.1	50.77	47.95	50.68	52.05	57.58	52.05	55.22	52.05	52.05	52.05	52.05	50.68	50.68	49.32	52.05	50.68	40.28	45.83	44.44
Lys_TTT_Scaffold_0000871_trna1_plus_68_bp_Sc_55_7	44.64	48.21	48.21	48.21	46.43	46.43	46.43	46.43	46.43	46.43	46.43	46.43	46.43	44.64	46.43	40.3	40.3	40.3	38.81	39.71	38.24	64.18	61.19	61.19	47.76	47.76	50.75	50.75	44.78	44.78	55.93	53.73	55.22	56.72	58.73	56.72	56.72	56.72	56.72	56.72	56.72	52.24	52.24	50.75	53.73	52.24	39.39	45.45	45.45
Lys_TTT_Scaffold_0001105_trna1_plus_73_bp_Sc_82_0	43.55	48.39	46.77	46.77	45.16	46.77	43.55	45.16	45.16	45.16	45.16	45.16	45.16	43.55	45.16	38.03	38.03	38.03	36.62	38.36	36.99	63.01	62.32	60.27	45.21	45.21	47.95	49.32	42.47	42.47	52.31	52.05	52.05	53.42	56.06	53.42	56.72	53.42	53.42	53.42	53.42	49.32	49.32	47.95	50.68	49.32	36.11	41.67	43.06
Ala_TGC_Scaffold_0000474_trna1_plus_73_bp_Sc_60_3	45.16	45.16	45.16	45.16	43.55	48.39	45.16	46.77	46.77	46.77	45.16	45.16	45.16	46.77	46.77	49.3	49.3	49.3	47.89	32.88	31.51	49.32	53.62	52.05	47.95	47.95	53.42	53.42	56.16	52.05	53.85	52.05	52.05	52.05	48.48	50.68	52.24	50.68	50.68	50.68	50.68	45.21	45.21	47.95	42.47	47.95	30.56	33.33	38.89
Ala_AGC_Scaffold_0000249_trna1_minus_73_bp_Sc_56_3	40.32	43.55	41.94	41.94	43.55	45.16	41.94	43.55	43.55	43.55	41.94	41.94	41.94	41.94	43.55	33.8	35.21	35.21	33.8	38.36	35.62	46.58	49.28	47.95	46.58	43.84	43.84	43.84	39.73	42.47	49.23	45.21	47.95	47.95	45.45	47.95	49.25	47.95	47.95	47.95	47.95	43.84	45.21	47.95	45.21	46.58	29.17	33.33	37.5
Ala_AGC_Scaffold_0000548_trna1_plus_73_bp_Sc_56_3	40.32	43.55	41.94	41.94	43.55	45.16	41.94	43.55	43.55	43.55	41.94	41.94	41.94	41.94	43.55	33.8	35.21	35.21	33.8	38.36	35.62	46.58	49.28	47.95	46.58	43.84	43.84	43.84	39.73	42.47	49.23	45.21	47.95	47.95	45.45	47.95	49.25	47.95	47.95	47.95	47.95	43.84	45.21	47.95	45.21	46.58	29.17	33.33	37.5
Ala_AGC_Scaffold_0000769_trna1_minus_73_bp_Sc_56_3	40.32	43.55	41.94	41.94	43.55	45.16	41.94	43.55	43.55	43.55	41.94	41.94	41.94	41.94	43.55	33.8	35.21	35.21	33.8	38.36	35.62	46.58	49.28	47.95	46.58	43.84	43.84	43.84	39.73	42.47	49.23	45.21	47.95	47.95	45.45	47.95	49.25	47.95	47.95	47.95	47.95	43.84	45.21	47.95	45.21	46.58	29.17	33.33	37.5
Ala_CGC_Scaffold_0000717_trna1_minus_73_bp_Sc_58_6	40.32	41.94	40.32	40.32	41.94	41.94	40.32	41.94	41.94	41.94	40.32	40.32	40.32	43.55	41.94	39.44	40.85	40.85	39.44	36.99	34.25	49.32	52.17	50.68	47.95	45.21	46.58	46.58	43.84	46.58	52.31	47.95	50.68	49.32	46.97	49.32	50.75	49.32	49.32	49.32	49.32	45.21	46.58	47.95	43.84	49.32	31.94	33.33	37.5
Ala_TGC_Scaffold_0000474_trna2_plus_73_bp_Sc_63_4	41.94	43.55	41.94	41.94	41.94	43.55	41.94	43.55	43.55	43.55	41.94	41.94	41.94	45.16	43.55	46.48	47.89	47.89	46.48	36.99	34.25	53.42	56.52	54.79	50.68	50.68	53.42	53.42	50.68	50.68	58.46	53.42	54.79	54.79	53.03	54.79	56.72	54.79	54.79	54.79	54.79	49.32	50.68	52.05	47.95	53.42	33.33	36.11	40.28
Ala_TGC_Scaffold_0000474_trna3_plus_73_bp_Sc_63_4	41.94	43.55	41.94	41.94	41.94	43.55	41.94	43.55	43.55	43.55	41.94	41.94	41.94	45.16	43.55	46.48	47.89	47.89	46.48	36.99	34.25	53.42	56.52	54.79	50.68	50.68	53.42	53.42	50.68	50.68	58.46	53.42	54.79	54.79	53.03	54.79	56.72	54.79	54.79	54.79	54.79	49.32	50.68	52.05	47.95	53.42	33.33	36.11	40.28
Ala_TGC_Scaffold_0001287_trna1_plus_71_bp_Sc_52_6	43.33	45	43.33	43.33	43.33	45	43.33	45	45	45	43.33	43.33	43.33	46.67	45	46.48	47.89	47.89	46.48	35.21	32.39	53.52	56.52	54.93	50.7	50.7	53.52	53.52	50.7	50.7	57.14	52.11	53.52	53.52	53.03	53.52	56.72	53.52	53.52	53.52	53.52	49.3	49.3	50.7	46.48	52.11	34.29	37.14	38.57
Phe_GAA_Scaffold_0002061_trna4_minus_74_bp_Sc_37_9	37.1	37.1	35.48	35.48	33.87	35.48	37.1	35.48	35.48	33.87	33.87	33.87	33.87	30.65	32.26	38.03	38.03	38.03	36.62	33.78	35.14	50.68	52.17	53.42	45.21	45.21	49.32	47.95	46.58	45.21	52.31	50.68	50.68	52.05	51.52	50.68	50.75	50.68	50.68	50.68	50.68	54.79	49.32	49.32	47.95	52.05	34.72	37.5	41.67
Asn_GTT_Scaffold_0001071_trna2_minus_73_bp_Sc_79_0	38.71	38.71	40.32	40.32	38.71	37.1	40.32	38.71	38.71	38.71	38.71	38.71	38.71	37.1	38.71	49.3	49.3	49.3	47.89	45.21	43.84	57.53	56.52	57.53	56.16	54.79	58.9	58.9	52.05	54.79	67.69	61.64	65.75	68.49	68.18	68.49	68.66	68.49	68.49	68.49	68.49	61.64	64.38	63.01	61.64	63.01	48.61	51.39	54.17
Sup_TTA_Scaffold_0001111_trna2_plus_71_bp_Sc_56_5	45	43.33	45	45	41.67	45	45	43.33	43.33	43.33	41.67	41.67	41.67	41.67	43.33	49.28	49.28	49.28	47.83	39.44	43.66	53.52	52.24	50.7	43.66	46.48	49.3	49.3	43.66	45.07	57.14	54.93	59.15	57.75	57.81	57.75	60	57.75	57.75	57.75	57.75	53.52	57.75	54.93	52.11	56.34	34.29	38.57	42.86
Sup_TTA_Scaffold_0002195_trna2_plus_73_bp_Sc_77_1	46.77	46.77	46.77	46.77	41.94	46.77	48.39	45.16	45.16	45.16	43.55	43.55	43.55	43.55	45.16	49.3	49.3	49.3	47.89	41.1	42.47	58.9	56.52	56.16	49.32	52.05	54.79	54.79	47.95	49.32	63.08	58.9	61.64	63.01	62.12	63.01	64.18	63.01	63.01	63.01	63.01	56.16	60.27	57.53	54.79	58.9	37.5	41.67	45.83
Sup_TTA_Scaffold_0000326_trna1_plus_73_bp_Sc_78_2	45.16	46.77	45.16	45.16	43.55	46.77	45.16	45.16	45.16	45.16	43.55	43.55	43.55	43.55	45.16	49.3	50.7	50.7	49.3	39.73	41.1	58.9	57.97	56.16	49.32	52.05	54.79	54.79	47.95	49.32	61.54	60.27	60.27	61.64	62.12	61.64	64.18	61.64	61.64	61.64	61.64	54.79	57.53	56.16	53.42	57.53	34.72	41.67	45.83
Sup_TTA_Scaffold_0000344_trna1_minus_73_bp_Sc_78_2	45.16	46.77	45.16	45.16	43.55	46.77	45.16	45.16	45.16	45.16	43.55	43.55	43.55	43.55	45.16	49.3	50.7	50.7	49.3	39.73	41.1	58.9	57.97	56.16	49.32	52.05	54.79	54.79	47.95	49.32	61.54	60.27	60.27	61.64	62.12	61.64	64.18	61.64	61.64	61.64	61.64	54.79	57.53	56.16	53.42	57.53	34.72	41.67	45.83
Sup_TTA_Scaffold_0001111_trna1_plus_65_bp_Sc_60_9	48.15	48.15	48.15	48.15	46.3	48.15	48.15	48.15	48.15	48.15	46.3	46.3	46.3	46.3	48.15	52.31	52.31	52.31	50.77	40	41.54	63.08	60	60	52.31	55.38	58.46	58.46	50.77	52.31	63.16	58.46	61.54	63.08	63.08	63.08	65.08	63.08	63.08	63.08	63.08	60	60	58.46	55.38	60	39.06	46.88	46.88
Sup_TTA_Scaffold_0002195_trna1_plus_57_bp_Sc_54_6	47.83	47.83	47.83	47.83	45.65	47.83	47.83	47.83	47.83	47.83	45.65	45.65	45.65	47.83	47.83	57.89	57.89	57.89	56.14	43.86	45.61	66.67	66.67	66.67	57.89	61.4	64.91	64.91	56.14	57.89	71.43	64.91	68.42	70.18	70.18	70.18	70.18	70.18	70.18	70.18	70.18	66.67	66.67	64.91	61.4	66.67	42.11	52.63	52.63
Gly_GCC_Scaffold_0000202_trna1_plus_72_bp_Sc_59_3	43.75	43.75	43.75	43.75	46.88	46.88	45.31	46.88	46.88	48.44	46.88	46.88	46.88	46.88	46.88	40.91	40.91	40.91	42.42	36.76	32.35	39.71	40	41.18	39.71	39.71	44.12	42.65	44.12	41.18	41.67	39.71	39.71	41.18	43.55	41.18	42.86	41.18	41.18	41.18	41.18	42.65	38.24	38.24	39.71	39.71	38.81	43.28	43.28
Gly_TCC_Scaffold_0001482_trna1_plus_72_bp_Sc_55_3	42.19	43.75	43.75	43.75	46.88	43.75	43.75	45.31	45.31	45.31	46.88	46.88	46.88	45.31	45.31	43.94	43.94	43.94	45.45	35.29	36.76	48.53	44.62	44.12	44.12	44.12	45.59	47.06	47.06	42.65	41.67	38.24	39.71	41.18	43.55	41.18	42.86	41.18	41.18	41.18	41.18	41.18	38.24	38.24	44.12	41.18	44.78	47.76	46.27
Glu_CTC_Scaffold_0000044_trna2_plus_73_bp_Sc_69_8	43.08	44.62	44.62	44.62	44.62	43.08	43.08	44.62	44.62	44.62	44.62	44.62	44.62	44.62	44.62	31.82	31.82	31.82	33.33	45.59	38.24	48.53	46.15	45.59	57.35	57.35	54.41	55.88	55.88	60.29	48.33	42.65	47.06	48.53	50	47.06	47.62	47.06	47.06	47.06	47.06	47.06	42.65	42.65	48.53	45.59	35.82	41.79	43.28
Glu_CTC_Scaffold_0000612_trna1_minus_60_bp_Sc_38_4	48.08	50	50	50	48.08	48.08	48.08	48.08	48.08	48.08	48.08	48.08	48.08	48.08	48.08	30.36	30.36	30.36	32.14	48.21	39.29	50	50	50	60.71	60.71	57.14	57.14	55.36	60.71	47.92	42.86	48.21	48.21	48.21	48.21	48.21	48.21	48.21	48.21	48.21	46.43	44.64	42.86	50	46.43	34.55	41.82	41.82
Glu_CTC_Scaffold_0001517_trna1_minus_73_bp_Sc_69_8	43.08	44.62	44.62	44.62	44.62	43.08	43.08	44.62	44.62	44.62	44.62	44.62	44.62	44.62	44.62	31.82	31.82	31.82	33.33	45.59	38.24	48.53	46.15	45.59	57.35	57.35	54.41	55.88	55.88	60.29	48.33	42.65	47.06	48.53	50	47.06	47.62	47.06	47.06	47.06	47.06	47.06	42.65	42.65	48.53	45.59	35.82	41.79	43.28
Glu_CTC_Scaffold_0001928_trna1_plus_73_bp_Sc_69_8	43.08	44.62	44.62	44.62	44.62	43.08	43.08	44.62	44.62	44.62	44.62	44.62	44.62	44.62	44.62	31.82	31.82	31.82	33.33	45.59	38.24	48.53	46.15	45.59	57.35	57.35	54.41	55.88	55.88	60.29	48.33	42.65	47.06	48.53	50	47.06	47.62	47.06	47.06	47.06	47.06	47.06	42.65	42.65	48.53	45.59	35.82	41.79	43.28
Glu_TTC_Scaffold_0001851_trna1_minus_62_bp_Sc_42_1	48.15	50	50	50	48.15	48.15	48.15	48.15	48.15	48.15	48.15	48.15	48.15	48.15	48.15	31.03	31.03	31.03	32.76	50	44.83	50	50	50	63.79	63.79	62.07	62.07	60.34	62.07	50	44.83	50	50	50	50	49.12	50	50	50	50	51.72	50	48.28	55.17	51.72	38.6	45.61	45.61
Glu_TTC_Scaffold_0000344_trna2_minus_73_bp_Sc_72_3	43.08	44.62	44.62	44.62	44.62	43.08	43.08	44.62	44.62	44.62	44.62	44.62	44.62	44.62	44.62	30.3	30.3	30.3	31.82	45.59	41.18	50	47.69	47.06	58.82	58.82	57.35	58.82	58.82	60.29	48.33	42.65	47.06	48.53	50	47.06	47.62	47.06	47.06	47.06	47.06	50	45.59	45.59	51.47	48.53	37.31	43.28	44.78
Glu_TTC_Scaffold_0000958_trna1_plus_73_bp_Sc_72_3	43.08	44.62	44.62	44.62	44.62	43.08	43.08	44.62	44.62	44.62	44.62	44.62	44.62	44.62	44.62	30.3	30.3	30.3	31.82	45.59	41.18	50	47.69	47.06	58.82	58.82	57.35	58.82	58.82	60.29	48.33	42.65	47.06	48.53	50	47.06	47.62	47.06	47.06	47.06	47.06	50	45.59	45.59	51.47	48.53	37.31	43.28	44.78
Glu_TTC_Scaffold_0001098_trna1_minus_62_bp_Sc_41_4	46.3	48.15	48.15	48.15	46.3	46.3	46.3	46.3	46.3	46.3	46.3	46.3	46.3	46.3	46.3	29.31	29.31	29.31	31.03	48.28	43.1	50	50	50	62.07	62.07	60.34	60.34	60.34	62.07	48	43.1	48.28	48.28	48.28	48.28	48.28	48.28	48.28	48.28	48.28	50	48.28	46.55	53.45	50	36.84	43.86	43.86
Glu_TTC_Scaffold_0001449_trna1_plus_73_bp_Sc_72_3	43.08	44.62	44.62	44.62	44.62	43.08	43.08	44.62	44.62	44.62	44.62	44.62	44.62	44.62	44.62	30.3	30.3	30.3	31.82	45.59	41.18	50	47.69	47.06	58.82	58.82	57.35	58.82	58.82	60.29	48.33	42.65	47.06	48.53	50	47.06	47.62	47.06	47.06	47.06	47.06	50	45.59	45.59	51.47	48.53	37.31	43.28	44.78
Glu_TTC_Scaffold_0001616_trna1_plus_72_bp_Sc_65_6	43.75	43.75	45.31	45.31	43.75	42.19	43.75	43.75	43.75	43.75	43.75	43.75	43.75	43.75	43.75	29.23	29.23	29.23	30.77	46.27	41.79	49.25	46.88	46.27	58.21	58.21	56.72	58.21	58.21	59.7	47.46	41.79	47.76	47.76	50	46.27	46.77	46.27	46.27	46.27	46.27	49.25	46.27	44.78	50.75	47.76	36.36	42.42	43.94
Glu_TTC_Scaffold_0000646_trna1_minus_73_bp_Sc_60_3	44.62	44.62	43.08	43.08	44.62	44.62	43.08	44.62	44.62	44.62	44.62	44.62	44.62	44.62	44.62	42.42	42.42	42.42	43.94	44.12	38.24	45.59	44.62	42.65	52.94	52.94	54.41	55.88	55.88	50	45	39.71	42.65	44.12	48.39	45.59	46.03	45.59	45.59	45.59	45.59	44.12	44.12	44.12	45.59	45.59	29.85	40.3	38.81
Gly_GCC_Scaffold_0000626_trna1_minus_74_bp_Sc_49_0	38.46	38.46	36.92	36.92	40	38.46	36.92	38.46	38.46	38.46	38.46	38.46	38.46	38.46	38.46	50	50	50	51.52	47.83	44.93	42.65	41.54	39.71	54.41	55.88	54.41	55.88	51.47	51.47	46.67	42.65	45.59	47.06	51.61	48.53	49.21	48.53	48.53	48.53	48.53	48.53	47.06	47.06	48.53	48.53	40.3	49.25	46.27
Asp_GTC_Scaffold_0000977_trna1_minus_72_bp_Sc_64_7	46.88	43.75	43.75	43.75	48.44	45.31	45.31	46.88	46.88	46.88	46.88	46.88	46.88	45.31	45.31	51.52	51.52	51.52	51.52	44.12	41.18	45.59	46.15	47.06	54.41	54.41	55.88	54.41	52.94	51.47	50	45.59	48.53	50	53.23	50	52.38	50	50	50	50	50	44.12	44.12	45.59	45.59	40.3	46.27	44.78
Asp_GTC_Scaffold_0000977_trna2_minus_72_bp_Sc_66_4	45.31	42.19	42.19	42.19	46.88	43.75	43.75	45.31	45.31	45.31	45.31	45.31	45.31	43.75	43.75	53.03	53.03	53.03	51.52	45.59	44.12	45.59	46.15	47.06	57.35	57.35	58.82	57.35	54.41	52.94	50	45.59	48.53	50	53.23	50	52.38	50	50	50	50	52.94	47.06	47.06	48.53	48.53	43.28	49.25	47.76
Asp_GTC_Scaffold_0001410_trna1_minus_72_bp_Sc_38_8	48.44	45.31	45.31	45.31	50	46.88	46.88	48.44	48.44	48.44	48.44	48.44	48.44	45.31	46.88	53.03	53.03	53.03	51.52	45.59	42.65	47.06	47.69	48.53	55.88	55.88	57.35	55.88	54.41	52.94	51.67	47.06	48.53	51.47	54.84	51.47	53.97	51.47	51.47	51.47	51.47	51.47	45.59	45.59	47.06	47.06	43.28	47.76	46.27
Gln_CTG_Scaffold_0000514_trna2_minus_71_bp_Sc_60_8	49.21	47.62	49.21	49.21	47.62	47.62	47.62	49.21	49.21	49.21	49.21	49.21	49.21	49.21	49.21	39.39	40.91	40.91	42.42	32.84	28.36	37.31	38.46	37.31	40.3	40.3	37.31	37.31	38.81	46.27	38.98	40.3	35.82	37.31	30.65	35.82	36.51	35.82	35.82	35.82	35.82	29.85	31.34	32.84	31.34	31.34	25.76	28.79	33.33
Gln_TTG_Scaffold_0000326_trna2_minus_71_bp_Sc_60_8	49.21	47.62	49.21	49.21	47.62	47.62	47.62	49.21	49.21	49.21	49.21	49.21	49.21	49.21	49.21	37.88	39.39	39.39	40.91	32.84	29.85	38.81	40	38.81	40.3	40.3	38.81	38.81	40.3	44.78	38.98	40.3	35.82	37.31	30.65	35.82	36.51	35.82	35.82	35.82	35.82	31.34	32.84	34.33	32.84	32.84	25.76	28.79	33.33
Gln_TTG_Scaffold_0000326_trna3_minus_71_bp_Sc_60_8	49.21	47.62	49.21	49.21	47.62	47.62	47.62	49.21	49.21	49.21	49.21	49.21	49.21	49.21	49.21	37.88	39.39	39.39	40.91	32.84	29.85	38.81	40	38.81	40.3	40.3	38.81	38.81	40.3	44.78	38.98	40.3	35.82	37.31	30.65	35.82	36.51	35.82	35.82	35.82	35.82	31.34	32.84	34.33	32.84	32.84	25.76	28.79	33.33
Gln_TTG_Scaffold_0000326_trna4_minus_71_bp_Sc_60_8	49.21	47.62	49.21	49.21	47.62	47.62	47.62	49.21	49.21	49.21	49.21	49.21	49.21	49.21	49.21	37.88	39.39	39.39	40.91	32.84	29.85	38.81	40	38.81	40.3	40.3	38.81	38.81	40.3	44.78	38.98	40.3	35.82	37.31	30.65	35.82	36.51	35.82	35.82	35.82	35.82	31.34	32.84	34.33	32.84	32.84	25.76	28.79	33.33
Gln_TTG_Scaffold_0000514_trna1_minus_70_bp_Sc_49_8	50	48.39	50	50	48.39	48.39	48.39	50	50	50	50	50	50	50	50	37.88	39.39	39.39	40.91	31.82	28.79	39.39	40	39.39	40.91	40.91	39.39	39.39	40.91	45.45	37.93	39.39	34.85	36.36	30.65	34.85	36.51	34.85	34.85	34.85	34.85	31.82	31.82	33.33	31.82	31.82	26.15	29.23	32.31
Sup_CTA_Scaffold_0000174_trna1_minus_73_bp_Sc_53_1	46.15	44.62	44.62	44.62	47.69	46.15	49.23	49.23	49.23	47.69	46.15	46.15	46.15	46.15	47.69	40.3	40.3	40.3	41.79	31.88	30.43	40.58	39.39	39.13	37.68	37.68	37.68	39.13	36.23	37.68	34.43	31.88	36.23	36.23	39.68	36.23	35.94	36.23	36.23	36.23	36.23	36.23	36.23	36.23	36.23	36.23	35.29	39.71	38.24
Sup_CTA_Scaffold_0000202_trna2_minus_73_bp_Sc_53_9	43.08	41.54	41.54	41.54	44.62	43.08	46.15	46.15	46.15	44.62	43.08	43.08	43.08	46.15	44.62	40.3	40.3	40.3	41.79	30.43	28.99	40.58	39.39	39.13	36.23	36.23	36.23	37.68	34.78	36.23	32.79	30.43	34.78	34.78	38.1	34.78	35.94	34.78	34.78	34.78	34.78	34.78	34.78	34.78	34.78	34.78	35.29	38.24	36.76
Sup_CTA_Scaffold_0001508_trna1_plus_67_bp_Sc_34_5	45.76	45.76	44.07	44.07	47.46	47.46	49.15	49.15	49.15	47.46	45.76	45.76	45.76	49.15	47.46	41.27	41.27	41.27	42.86	31.75	30.16	39.68	41.27	41.27	38.1	38.1	38.1	38.1	36.51	38.1	34.55	33.33	36.51	36.51	37.1	36.51	37.7	36.51	36.51	36.51	36.51	34.92	34.92	34.92	34.92	34.92	33.87	37.1	37.1
Sup_CTA_Scaffold_0001609_trna1_plus_64_bp_Sc_33_0_Possible_pseudogene	46.43	46.43	44.64	44.64	48.21	48.21	50	50	50	48.21	46.43	46.43	46.43	50	48.21	43.33	43.33	43.33	45	33.33	31.67	40	41.67	41.67	40	40	40	40	38.33	40	36.54	35	38.33	38.33	38.98	38.33	38.33	38.33	38.33	38.33	38.33	36.67	36.67	36.67	36.67	36.67	35	38.33	38.33
Gly_GCC_Scaffold_0000356_trna1_plus_71_bp_Sc_64_1	42.86	41.27	44.44	44.44	42.86	42.86	44.44	46.03	46.03	46.03	44.44	44.44	44.44	46.03	46.03	33.33	33.33	33.33	34.85	38.81	34.33	37.31	36.92	37.31	43.28	43.28	40.3	40.3	38.81	43.28	42.37	38.81	40.3	41.79	40.32	41.79	41.27	41.79	41.79	41.79	41.79	35.82	37.31	38.81	38.81	37.31	36.36	39.39	40.91
Gly_GCC_Scaffold_0000356_trna2_plus_71_bp_Sc_48_9	41.27	41.27	42.86	42.86	41.27	42.86	42.86	44.44	44.44	44.44	42.86	42.86	42.86	44.44	44.44	34.85	33.33	33.33	34.85	35.82	31.34	35.82	36.92	35.82	41.79	41.79	38.81	38.81	37.31	41.79	38.98	37.31	37.31	38.81	38.71	38.81	41.27	38.81	38.81	38.81	38.81	34.33	34.33	35.82	35.82	34.33	33.33	37.88	37.88
Gly_TCC_Scaffold_0002131_trna1_plus_71_bp_Sc_72_6	47.62	47.62	50.79	50.79	46.03	42.86	47.62	46.03	46.03	46.03	47.62	47.62	47.62	47.62	46.03	42.42	42.42	42.42	43.94	34.33	31.34	46.27	43.08	43.28	40.3	40.3	44.78	44.78	41.79	41.79	44.07	40.3	43.28	43.28	43.55	43.28	42.86	43.28	43.28	43.28	43.28	37.31	40.3	38.81	38.81	38.81	31.82	36.36	37.88
Asp_GTC_Scaffold_0000182_trna1_plus_71_bp_Sc_40_2	41.27	44.44	42.86	42.86	42.86	42.86	44.44	44.44	44.44	44.44	44.44	44.44	44.44	42.86	44.44	37.88	36.36	36.36	37.88	28.36	26.87	37.31	36.92	35.82	35.82	35.82	35.82	35.82	32.84	34.33	33.9	29.85	32.84	32.84	33.87	32.84	34.92	32.84	32.84	32.84	32.84	28.36	26.87	26.87	29.85	28.36	25.76	30.3	30.3
Asp_GTC_Scaffold_0000182_trna2_plus_71_bp_Sc_60_0	44.44	46.03	46.03	46.03	46.03	44.44	47.62	47.62	47.62	47.62	47.62	47.62	47.62	46.03	47.62	36.36	36.36	36.36	37.88	31.34	29.85	40.3	38.46	38.81	37.31	37.31	37.31	37.31	34.33	35.82	37.29	31.34	35.82	35.82	35.48	35.82	34.92	35.82	35.82	35.82	35.82	29.85	29.85	29.85	32.84	31.34	27.27	31.82	33.33
Gly_TCC_Scaffold_0000729_trna2_minus_72_bp_Sc_55_3	45.31	48.44	46.88	46.88	46.88	50	48.44	48.44	48.44	48.44	48.44	48.44	48.44	48.44	48.44	42.42	42.42	42.42	43.94	38.24	42.65	50	49.23	48.53	45.59	45.59	47.06	47.06	44.12	44.12	46.67	45.59	44.12	44.12	40.32	44.12	44.44	44.12	44.12	44.12	44.12	39.71	42.65	41.18	45.59	42.65	32.84	38.81	43.28
Gly_TCC_Scaffold_0000693_trna1_minus_71_bp_Sc_68_8	42.86	41.27	44.44	44.44	44.44	41.27	42.86	44.44	44.44	44.44	44.44	44.44	44.44	44.44	44.44	40.91	40.91	40.91	42.42	38.81	34.33	41.79	36.92	37.31	40.3	40.3	41.79	41.79	38.81	40.3	40.68	37.31	38.81	40.3	38.71	40.3	39.68	40.3	40.3	40.3	40.3	34.33	34.33	35.82	37.31	35.82	28.79	36.36	37.88
Gly_TCC_Scaffold_0000693_trna2_minus_71_bp_Sc_68_8	42.86	41.27	44.44	44.44	44.44	41.27	42.86	44.44	44.44	44.44	44.44	44.44	44.44	44.44	44.44	40.91	40.91	40.91	42.42	38.81	34.33	41.79	36.92	37.31	40.3	40.3	41.79	41.79	38.81	40.3	40.68	37.31	38.81	40.3	38.71	40.3	39.68	40.3	40.3	40.3	40.3	34.33	34.33	35.82	37.31	35.82	28.79	36.36	37.88
Gly_TCC_Scaffold_0000693_trna3_minus_71_bp_Sc_68_8	42.86	41.27	44.44	44.44	44.44	41.27	42.86	44.44	44.44	44.44	44.44	44.44	44.44	44.44	44.44	40.91	40.91	40.91	42.42	38.81	34.33	41.79	36.92	37.31	40.3	40.3	41.79	41.79	38.81	40.3	40.68	37.31	38.81	40.3	38.71	40.3	39.68	40.3	40.3	40.3	40.3	34.33	34.33	35.82	37.31	35.82	28.79	36.36	37.88
Gly_TCC_Scaffold_0000693_trna4_minus_71_bp_Sc_68_8	42.86	41.27	44.44	44.44	44.44	41.27	42.86	44.44	44.44	44.44	44.44	44.44	44.44	44.44	44.44	40.91	40.91	40.91	42.42	38.81	34.33	41.79	36.92	37.31	40.3	40.3	41.79	41.79	38.81	40.3	40.68	37.31	38.81	40.3	38.71	40.3	39.68	40.3	40.3	40.3	40.3	34.33	34.33	35.82	37.31	35.82	28.79	36.36	37.88
Gly_TCC_Scaffold_0000693_trna5_minus_71_bp_Sc_68_8	42.86	41.27	44.44	44.44	44.44	41.27	42.86	44.44	44.44	44.44	44.44	44.44	44.44	44.44	44.44	40.91	40.91	40.91	42.42	38.81	34.33	41.79	36.92	37.31	40.3	40.3	41.79	41.79	38.81	40.3	40.68	37.31	38.81	40.3	38.71	40.3	39.68	40.3	40.3	40.3	40.3	34.33	34.33	35.82	37.31	35.82	28.79	36.36	37.88
Asp_GTC_Scaffold_0001509_trna1_plus_63_bp_Sc_39_1	41.82	43.64	41.82	41.82	43.64	45.45	45.45	45.45	45.45	45.45	43.64	43.64	43.64	43.64	45.45	33.9	33.9	33.9	35.59	38.98	37.29	37.29	37.29	37.29	49.15	49.15	49.15	49.15	45.76	47.46	43.14	40.68	44.07	44.07	44.07	44.07	43.1	44.07	44.07	44.07	44.07	45.76	45.76	44.07	47.46	45.76	46.55	53.45	53.45
Asp_GTC_Scaffold_0000190_trna1_plus_62_bp_Sc_37_4	42.59	44.44	42.59	42.59	44.44	46.3	46.3	46.3	46.3	46.3	44.44	44.44	44.44	46.3	46.3	32.76	32.76	32.76	34.48	37.93	36.21	39.66	39.66	39.66	48.28	48.28	48.28	48.28	44.83	46.55	42	39.66	43.1	43.1	43.1	43.1	42.86	43.1	43.1	43.1	43.1	44.83	44.83	43.1	46.55	44.83	45.61	52.63	52.63
Asp_GTC_Scaffold_0000526_trna1_plus_68_bp_Sc_48_1	41.67	41.67	41.67	41.67	43.33	43.33	45	45	45	45	43.33	43.33	43.33	43.33	45	32.81	32.81	32.81	34.38	37.5	35.94	39.06	36.51	37.5	46.88	46.88	46.88	46.88	43.75	45.31	41.07	37.5	42.19	42.19	43.55	42.19	40.98	42.19	42.19	42.19	42.19	43.75	43.75	42.19	45.31	43.75	44.44	50.79	50.79
Asp_GTC_Scaffold_0001509_trna2_minus_62_bp_Sc_37_4	42.59	44.44	42.59	42.59	44.44	46.3	46.3	46.3	46.3	46.3	44.44	44.44	44.44	46.3	46.3	32.76	32.76	32.76	34.48	37.93	36.21	39.66	39.66	39.66	48.28	48.28	48.28	48.28	44.83	46.55	42	39.66	43.1	43.1	43.1	43.1	42.86	43.1	43.1	43.1	43.1	44.83	44.83	43.1	46.55	44.83	45.61	52.63	52.63
Gln_CTG_Scaffold_0000833_trna1_plus_72_bp_Sc_48_8_Possible_pseudogene	37.5	39.06	37.5	37.5	39.06	37.5	35.94	35.94	35.94	37.5	39.06	39.06	39.06	39.06	39.06	34.85	34.85	34.85	36.36	38.24	36.76	38.24	38.46	38.24	45.59	45.59	47.06	47.06	42.65	45.59	41.67	42.65	42.65	42.65	45.16	44.12	44.44	44.12	44.12	44.12	44.12	42.65	42.65	41.18	39.71	42.65	38.81	44.78	40.3
Gln_TTG_Scaffold_0001020_trna1_minus_72_bp_Sc_55_4	39.06	40.62	39.06	39.06	39.06	39.06	37.5	37.5	37.5	39.06	40.62	40.62	40.62	40.62	40.62	34.85	34.85	34.85	36.36	39.71	36.76	41.18	41.54	41.18	47.06	47.06	50	50	45.59	45.59	43.33	44.12	44.12	44.12	46.77	45.59	46.03	45.59	45.59	45.59	45.59	42.65	42.65	41.18	39.71	42.65	40.3	46.27	41.79
Gln_TTG_Scaffold_0002195_trna3_minus_72_bp_Sc_54_4	37.5	39.06	37.5	37.5	37.5	37.5	35.94	35.94	35.94	37.5	39.06	39.06	39.06	39.06	39.06	33.33	33.33	33.33	34.85	38.24	38.24	39.71	40	39.71	45.59	45.59	48.53	48.53	44.12	44.12	41.67	42.65	42.65	42.65	45.16	44.12	44.44	44.12	44.12	44.12	44.12	44.12	44.12	42.65	41.18	44.12	41.79	47.76	43.28
Sup_CTA_Scaffold_0002846_trna1_plus_72_bp_Sc_45_9	51.56	50	50	50	50	53.12	53.12	51.56	51.56	51.56	50	50	50	51.56	51.56	46.97	46.97	46.97	48.48	47.06	45.59	41.18	40	39.71	48.53	48.53	48.53	48.53	50	50	53.33	48.53	50	48.53	48.39	50	49.21	50	50	50	50	41.18	45.59	42.65	42.65	44.12	29.85	40.3	41.79
Gly_GCC_Scaffold_0000308_trna2_minus_71_bp_Sc_54_9	44.44	46.03	44.44	44.44	42.86	44.44	41.27	42.86	42.86	44.44	44.44	44.44	44.44	44.44	44.44	37.88	37.88	37.88	39.39	37.31	31.34	32.84	35.38	34.33	43.28	43.28	40.3	40.3	38.81	41.79	37.29	34.33	34.33	35.82	35.48	37.31	36.51	37.31	37.31	37.31	37.31	31.34	31.34	32.84	34.33	34.33	30.3	34.85	33.33
Gly_TCC_Scaffold_0000308_trna1_minus_71_bp_Sc_58_5	44.44	42.86	44.44	44.44	42.86	46.03	41.27	42.86	42.86	44.44	44.44	44.44	44.44	44.44	44.44	36.36	37.88	37.88	39.39	35.82	34.33	31.34	33.85	32.84	40.3	40.3	38.81	38.81	38.81	41.79	33.9	31.34	31.34	32.84	32.26	34.33	33.33	34.33	34.33	34.33	34.33	32.84	32.84	35.82	35.82	35.82	28.79	34.85	33.33
Gly_TCC_Scaffold_0000308_trna3_minus_71_bp_Sc_59_3	46.03	44.44	46.03	46.03	44.44	47.62	42.86	44.44	44.44	46.03	46.03	46.03	46.03	46.03	46.03	37.88	37.88	37.88	39.39	37.31	32.84	32.84	35.38	34.33	41.79	41.79	40.3	40.3	40.3	43.28	35.59	32.84	32.84	34.33	33.87	35.82	34.92	35.82	35.82	35.82	35.82	31.34	31.34	34.33	34.33	34.33	27.27	33.33	31.82
Gly_TCC_Scaffold_0000308_trna4_minus_71_bp_Sc_49_5	46.03	44.44	46.03	46.03	44.44	47.62	42.86	44.44	44.44	46.03	46.03	46.03	46.03	46.03	46.03	39.39	37.88	37.88	39.39	35.82	31.34	32.84	35.38	34.33	41.79	41.79	40.3	40.3	40.3	43.28	33.9	31.34	31.34	32.84	33.87	34.33	34.92	34.33	34.33	34.33	34.33	31.34	29.85	32.84	32.84	32.84	27.27	33.33	30.3
Glu_CTC_Scaffold_0001566_trna3_minus_72_bp_Sc_59_9	50	51.56	50	50	53.12	48.44	48.44	50	50	50	53.12	53.12	53.12	51.56	51.56	46.97	46.97	46.97	48.48	41.18	39.71	48.53	47.69	47.06	58.82	58.82	54.41	54.41	50	55.88	48.33	42.65	45.59	47.06	51.61	48.53	49.21	48.53	48.53	48.53	48.53	44.12	44.12	44.12	45.59	45.59	41.79	49.25	43.28
Undet_NNN_Scaffold_0001566_trna4_minus_71_bp_Sc_37_7	43.75	43.75	42.19	42.19	43.75	43.75	43.75	45.31	45.31	45.31	45.31	45.31	45.31	45.31	45.31	41.54	41.54	41.54	43.08	41.79	44.78	55.22	53.12	53.73	56.72	56.72	58.21	58.21	55.22	55.22	55.93	50.75	53.73	55.22	52.46	53.73	53.23	53.73	53.73	53.73	53.73	50.75	47.76	47.76	50.75	50.75	39.39	46.97	50
Sup_CTA_Scaffold_0001675_trna1_plus_72_bp_Sc_55_8	43.75	45.31	43.75	43.75	45.31	43.75	43.75	45.31	45.31	45.31	46.88	46.88	46.88	46.88	46.88	39.39	39.39	39.39	40.91	38.24	39.71	44.12	41.54	42.65	48.53	48.53	47.06	47.06	45.59	48.53	45	41.18	44.12	45.59	43.55	44.12	44.44	44.12	44.12	44.12	44.12	44.12	39.71	41.18	42.65	42.65	37.31	43.28	43.28
Sup_CTA_Scaffold_0001675_trna3_plus_72_bp_Sc_61_9	46.88	45.31	43.75	43.75	45.31	45.31	45.31	46.88	46.88	46.88	46.88	46.88	46.88	46.88	46.88	37.88	37.88	37.88	39.39	38.24	39.71	44.12	41.54	42.65	47.06	47.06	47.06	47.06	44.12	47.06	48.33	44.12	45.59	47.06	43.55	45.59	44.44	45.59	45.59	45.59	45.59	44.12	41.18	41.18	44.12	44.12	35.82	41.79	44.78
Sup_CTA_Scaffold_0001675_trna2_plus_72_bp_Sc_61_1	43.75	43.75	42.19	42.19	43.75	43.75	43.75	45.31	45.31	45.31	45.31	45.31	45.31	45.31	45.31	37.88	37.88	37.88	39.39	41.18	44.12	48.53	46.15	47.06	50	50	50	50	47.06	50	50	45.59	48.53	50	46.77	48.53	47.62	48.53	48.53	48.53	48.53	47.06	44.12	44.12	47.06	47.06	38.81	44.78	47.76
Sup_CTA_Scaffold_0001348_trna1_plus_72_bp_Sc_65_9	45.31	45.31	43.75	43.75	45.31	45.31	45.31	46.88	46.88	46.88	46.88	46.88	46.88	46.88	46.88	37.88	37.88	37.88	39.39	41.18	42.65	47.06	44.62	45.59	50	50	50	50	47.06	50	50	45.59	48.53	50	46.77	48.53	47.62	48.53	48.53	48.53	48.53	47.06	44.12	44.12	47.06	47.06	38.81	44.78	47.76
Sup_CTA_Scaffold_0001917_trna1_plus_62_bp_Sc_38_8	50	50	48.15	48.15	48.15	50	50	50	50	50	50	50	50	50	50	39.66	39.66	39.66	41.38	41.38	43.1	44.83	44.83	44.83	48.28	48.28	48.28	48.28	43.1	46.55	46	43.1	46.55	46.55	46.55	46.55	46.55	46.55	46.55	46.55	46.55	46.55	44.83	43.1	46.55	46.55	38.6	45.61	45.61
Glu_TTC_Scaffold_0002479_trna1_plus_72_bp_Sc_55_3	43.75	43.75	42.19	42.19	43.75	43.75	43.75	45.31	45.31	45.31	45.31	45.31	45.31	45.31	45.31	39.39	39.39	39.39	40.91	42.65	44.12	48.53	46.15	47.06	52.94	52.94	54.41	54.41	51.47	51.47	50	47.06	50	51.47	48.39	50	49.21	50	50	50	50	50	47.06	48.53	50	50	40.3	46.27	49.25
Glu_TTC_Scaffold_0000881_trna1_plus_72_bp_Sc_64_8	46.88	43.75	45.31	45.31	46.88	46.88	46.88	48.44	48.44	48.44	48.44	48.44	48.44	48.44	48.44	39.39	39.39	39.39	40.91	42.65	44.12	48.53	46.15	47.06	52.94	52.94	54.41	54.41	52.94	54.41	50	47.06	50	51.47	48.39	50	49.21	50	50	50	50	50	47.06	47.06	50	50	38.81	44.78	47.76
Glu_TTC_Scaffold_0001031_trna2_minus_63_bp_Sc_37_8	49.09	49.09	47.27	47.27	47.27	49.09	49.09	49.09	49.09	49.09	49.09	49.09	49.09	49.09	49.09	40.68	40.68	40.68	42.37	44.07	45.76	50.85	49.15	49.15	54.24	54.24	55.93	55.93	50.85	50.85	49.02	47.46	50.85	50.85	50.85	50.85	51.72	50.85	50.85	50.85	50.85	52.54	50.85	49.15	52.54	52.54	41.38	48.28	48.28
Glu_TTC_Scaffold_0001566_trna2_minus_72_bp_Sc_37_4	42.19	40.62	39.06	39.06	42.19	40.62	40.62	42.19	42.19	42.19	42.19	42.19	42.19	42.19	42.19	37.88	37.88	37.88	39.39	41.18	39.71	47.06	44.62	45.59	52.94	52.94	54.41	54.41	51.47	51.47	51.67	48.53	50	51.47	48.39	50	49.21	50	50	50	50	47.06	44.12	44.12	47.06	47.06	40.3	44.78	47.76
Glu_TTC_Scaffold_0002479_trna2_plus_72_bp_Sc_61_7	43.75	43.75	42.19	42.19	45.31	43.75	43.75	45.31	45.31	45.31	45.31	45.31	45.31	45.31	45.31	39.39	39.39	39.39	40.91	42.65	41.18	50	47.69	48.53	54.41	54.41	55.88	55.88	52.94	52.94	51.67	48.53	51.47	52.94	50	51.47	50.79	51.47	51.47	51.47	51.47	48.53	45.59	45.59	48.53	48.53	40.3	46.27	49.25
Glu_TTC_Scaffold_0001566_trna1_minus_68_bp_Sc_42_6	45	43.33	43.33	43.33	45	43.33	45	45	45	45	45	45	45	45	45	39.06	39.06	39.06	40.62	43.75	42.19	50	47.62	48.44	54.69	54.69	56.25	56.25	53.12	53.12	50	46.88	51.56	51.56	51.61	50	50.82	50	50	50	50	50	46.88	45.31	48.44	48.44	42.86	49.21	49.21
Glu_TTC_Scaffold_0002479_trna3_plus_72_bp_Sc_61_3	43.75	43.75	42.19	42.19	45.31	43.75	43.75	45.31	45.31	45.31	45.31	45.31	45.31	45.31	45.31	39.39	39.39	39.39	40.91	44.12	42.65	51.47	49.23	50	55.88	55.88	57.35	57.35	54.41	54.41	53.33	50	52.94	54.41	51.61	52.94	52.38	52.94	52.94	52.94	52.94	50	47.06	47.06	50	50	41.79	47.76	50.75
Glu_TTC_Scaffold_0002479_trna4_plus_68_bp_Sc_42_6	45	43.33	43.33	43.33	45	43.33	45	45	45	45	45	45	45	45	45	39.06	39.06	39.06	40.62	43.75	42.19	50	47.62	48.44	54.69	54.69	56.25	56.25	53.12	53.12	50	46.88	51.56	51.56	51.61	50	50.82	50	50	50	50	50	46.88	45.31	48.44	48.44	42.86	49.21	49.21
Val_TAC_Scaffold_0000322_trna1_minus_73_bp_Sc_25_9_Possible_pseudogene	40	38.46	41.54	41.54	38.46	40	41.54	40	40	40	38.46	38.46	38.46	38.46	40	38.81	40.3	40.3	40.3	40.58	36.23	34.78	34.85	33.33	31.88	31.88	30.43	30.43	30.43	31.88	35.48	33.33	37.68	36.23	36.51	36.23	35.94	36.23	36.23	36.23	36.23	28.99	33.33	30.43	31.88	30.43	39.71	42.65	42.65
Pro_TGG_Scaffold_0001210_trna1_plus_73_bp_Sc_59_1	44.62	41.54	43.08	43.08	41.54	43.08	44.62	43.08	43.08	43.08	41.54	41.54	41.54	41.54	43.08	31.82	33.33	33.33	33.33	45.59	44.12	39.71	40	39.71	41.18	39.71	38.24	38.24	38.24	39.71	42.62	38.24	42.65	42.65	41.94	42.65	41.27	42.65	42.65	42.65	42.65	38.24	44.12	41.18	42.65	42.65	26.87	31.34	37.31
Val_TAC_Scaffold_0000235_trna1_minus_74_bp_Sc_76_3	36.36	36.36	34.85	34.85	36.36	36.36	36.36	37.88	37.88	37.88	36.36	36.36	36.36	39.39	37.88	43.94	45.45	45.45	45.45	42.65	36.76	35.29	38.46	36.76	36.76	35.29	35.29	35.29	38.24	38.24	36.07	35.29	35.29	36.76	33.87	35.29	34.92	35.29	35.29	35.29	35.29	33.82	35.29	36.76	33.82	35.29	31.34	35.82	38.81
Val_AAC_Scaffold_0000048_trna1_minus_68_bp_Sc_49_0	40	38.33	40	40	40	41.67	43.33	43.33	43.33	43.33	41.67	41.67	41.67	41.67	43.33	34.38	34.38	34.38	34.38	35.94	37.5	32.81	31.75	32.81	40.62	39.06	39.06	39.06	43.75	42.19	36.84	31.25	34.38	35.94	35.48	34.38	32.79	34.38	34.38	34.38	34.38	37.5	37.5	35.94	34.38	34.38	44.44	47.62	46.03
Val_AAC_Scaffold_0000048_trna2_minus_72_bp_Sc_67_5	39.06	40.62	40.62	40.62	42.19	42.19	42.19	43.75	43.75	43.75	43.75	43.75	43.75	43.75	45.31	34.85	34.85	34.85	34.85	35.29	36.76	35.29	33.85	35.29	44.12	42.65	41.18	41.18	47.06	45.59	39.34	33.82	35.29	38.24	35.48	36.76	34.92	36.76	36.76	36.76	36.76	38.24	36.76	36.76	35.29	35.29	44.78	47.76	46.27
Val_AAC_Scaffold_0000048_trna3_minus_72_bp_Sc_67_5	39.06	40.62	40.62	40.62	42.19	42.19	42.19	43.75	43.75	43.75	43.75	43.75	43.75	43.75	45.31	34.85	34.85	34.85	34.85	35.29	36.76	35.29	33.85	35.29	44.12	42.65	41.18	41.18	47.06	45.59	39.34	33.82	35.29	38.24	35.48	36.76	34.92	36.76	36.76	36.76	36.76	38.24	36.76	36.76	35.29	35.29	44.78	47.76	46.27
Val_AAC_Scaffold_0000199_trna1_plus_72_bp_Sc_67_5	39.06	40.62	40.62	40.62	42.19	42.19	42.19	43.75	43.75	43.75	43.75	43.75	43.75	43.75	45.31	34.85	34.85	34.85	34.85	35.29	36.76	35.29	33.85	35.29	44.12	42.65	41.18	41.18	47.06	45.59	39.34	33.82	35.29	38.24	35.48	36.76	34.92	36.76	36.76	36.76	36.76	38.24	36.76	36.76	35.29	35.29	44.78	47.76	46.27
Val_AAC_Scaffold_0000258_trna1_minus_72_bp_Sc_67_5	39.06	40.62	40.62	40.62	42.19	42.19	42.19	43.75	43.75	43.75	43.75	43.75	43.75	43.75	45.31	34.85	34.85	34.85	34.85	35.29	36.76	35.29	33.85	35.29	44.12	42.65	41.18	41.18	47.06	45.59	39.34	33.82	35.29	38.24	35.48	36.76	34.92	36.76	36.76	36.76	36.76	38.24	36.76	36.76	35.29	35.29	44.78	47.76	46.27
Glu_TTC_Scaffold_0001639_trna1_minus_73_bp_Sc_49_4	40	46.15	43.08	43.08	43.08	44.62	43.08	44.62	44.62	43.08	44.62	44.62	44.62	44.62	44.62	32.35	32.35	32.35	33.82	33.33	31.88	36.23	33.33	31.88	31.88	30.43	28.99	28.99	30.43	28.99	27.42	28.99	27.54	26.09	30.16	27.54	28.12	27.54	27.54	27.54	27.54	33.33	34.78	33.33	34.78	34.78	27.94	36.76	33.82
Arg_CCG_Scaffold_0000599_trna2_plus_71_bp_Sc_55_2	42.86	44.44	42.86	42.86	41.27	44.44	41.27	42.86	42.86	42.86	44.44	44.44	44.44	44.44	44.44	29.85	29.85	29.85	28.36	39.71	41.18	35.29	33.85	32.35	38.24	39.71	35.29	35.29	36.76	33.82	31.15	33.82	32.35	30.88	35.48	32.35	33.33	32.35	32.35	32.35	32.35	36.76	36.76	35.29	36.76	38.24	35.82	37.31	34.33
Pro_CGG_Scaffold_0000576_trna4_plus_71_bp_Sc_32_8_Possible_pseudogene	42.86	41.27	41.27	41.27	42.86	44.44	44.44	44.44	44.44	44.44	42.86	42.86	42.86	44.44	44.44	31.34	32.84	32.84	31.34	36.76	36.76	36.76	38.46	36.76	38.24	36.76	36.76	36.76	38.24	36.76	37.7	36.76	36.76	36.76	33.87	35.29	36.51	35.29	35.29	35.29	35.29	33.82	35.29	35.29	33.82	35.29	31.34	32.84	37.31
Pro_TGG_Scaffold_0000576_trna1_plus_71_bp_Sc_41_0	41.27	39.68	39.68	39.68	41.27	42.86	42.86	42.86	42.86	42.86	41.27	41.27	41.27	42.86	42.86	34.33	35.82	35.82	34.33	44.12	41.18	38.24	40	38.24	41.18	39.71	39.71	39.71	36.76	36.76	39.34	39.71	39.71	39.71	40.32	41.18	41.27	41.18	41.18	41.18	41.18	36.76	41.18	41.18	39.71	41.18	35.82	38.81	40.3
Pro_TGG_Scaffold_0000576_trna2_plus_71_bp_Sc_41_0	41.27	39.68	39.68	39.68	41.27	42.86	42.86	42.86	42.86	42.86	41.27	41.27	41.27	42.86	42.86	34.33	35.82	35.82	34.33	44.12	41.18	38.24	40	38.24	41.18	39.71	39.71	39.71	36.76	36.76	39.34	39.71	39.71	39.71	40.32	41.18	41.27	41.18	41.18	41.18	41.18	36.76	41.18	41.18	39.71	41.18	35.82	38.81	40.3
Pro_AGG_Scaffold_0000576_trna3_plus_71_bp_Sc_32_2	42.86	41.27	41.27	41.27	42.86	44.44	44.44	44.44	44.44	44.44	42.86	42.86	42.86	44.44	44.44	34.33	35.82	35.82	34.33	41.18	38.24	35.29	40	38.24	39.71	38.24	38.24	38.24	36.76	35.29	39.34	38.24	38.24	38.24	38.71	39.71	39.68	39.71	39.71	39.71	39.71	35.29	39.71	39.71	38.24	39.71	34.33	37.31	38.81
Pro_CGG_Scaffold_0000563_trna1_minus_72_bp_Sc_73_2	36.51	34.92	34.92	34.92	36.51	38.1	38.1	38.1	38.1	38.1	36.51	36.51	36.51	38.1	38.1	32.84	34.33	34.33	32.84	34.78	31.88	29.41	32.31	30.88	39.71	38.24	36.76	36.76	41.18	36.76	36.07	33.82	36.76	35.29	35.48	36.76	34.92	36.76	36.76	36.76	36.76	32.35	36.76	35.29	36.76	36.76	29.85	32.84	34.33
Pro_CGG_Scaffold_0000563_trna2_minus_72_bp_Sc_73_2	36.51	34.92	34.92	34.92	36.51	38.1	38.1	38.1	38.1	38.1	36.51	36.51	36.51	38.1	38.1	32.84	34.33	34.33	32.84	34.78	31.88	29.41	32.31	30.88	39.71	38.24	36.76	36.76	41.18	36.76	36.07	33.82	36.76	35.29	35.48	36.76	34.92	36.76	36.76	36.76	36.76	32.35	36.76	35.29	36.76	36.76	29.85	32.84	34.33
Pro_AGG_Scaffold_0000020_trna1_plus_72_bp_Sc_64_6	36.51	36.51	36.51	36.51	38.1	39.68	39.68	39.68	39.68	39.68	38.1	38.1	38.1	38.1	39.68	29.85	31.34	31.34	29.85	33.33	28.99	30.88	33.85	32.35	35.29	35.29	32.35	32.35	30.88	30.88	36.07	30.88	35.29	33.82	33.87	35.29	33.33	35.29	35.29	35.29	35.29	27.94	32.35	30.88	33.82	32.35	26.87	29.85	31.34
Pro_AGG_Scaffold_0000167_trna1_plus_72_bp_Sc_64_6	36.51	36.51	36.51	36.51	38.1	39.68	39.68	39.68	39.68	39.68	38.1	38.1	38.1	38.1	39.68	29.85	31.34	31.34	29.85	33.33	28.99	30.88	33.85	32.35	35.29	35.29	32.35	32.35	30.88	30.88	36.07	30.88	35.29	33.82	33.87	35.29	33.33	35.29	35.29	35.29	35.29	27.94	32.35	30.88	33.82	32.35	26.87	29.85	31.34
Pro_AGG_Scaffold_0000167_trna2_plus_72_bp_Sc_64_6	36.51	36.51	36.51	36.51	38.1	39.68	39.68	39.68	39.68	39.68	38.1	38.1	38.1	38.1	39.68	29.85	31.34	31.34	29.85	33.33	28.99	30.88	33.85	32.35	35.29	35.29	32.35	32.35	30.88	30.88	36.07	30.88	35.29	33.82	33.87	35.29	33.33	35.29	35.29	35.29	35.29	27.94	32.35	30.88	33.82	32.35	26.87	29.85	31.34
Pro_AGG_Scaffold_0000167_trna3_minus_72_bp_Sc_64_6	36.51	36.51	36.51	36.51	38.1	39.68	39.68	39.68	39.68	39.68	38.1	38.1	38.1	38.1	39.68	29.85	31.34	31.34	29.85	33.33	28.99	30.88	33.85	32.35	35.29	35.29	32.35	32.35	30.88	30.88	36.07	30.88	35.29	33.82	33.87	35.29	33.33	35.29	35.29	35.29	35.29	27.94	32.35	30.88	33.82	32.35	26.87	29.85	31.34
Pro_AGG_Scaffold_0000246_trna1_plus_72_bp_Sc_64_6	36.51	36.51	36.51	36.51	38.1	39.68	39.68	39.68	39.68	39.68	38.1	38.1	38.1	38.1	39.68	29.85	31.34	31.34	29.85	33.33	28.99	30.88	33.85	32.35	35.29	35.29	32.35	32.35	30.88	30.88	36.07	30.88	35.29	33.82	33.87	35.29	33.33	35.29	35.29	35.29	35.29	27.94	32.35	30.88	33.82	32.35	26.87	29.85	31.34
Pro_AGG_Scaffold_0000467_trna1_plus_72_bp_Sc_64_6	36.51	36.51	36.51	36.51	38.1	39.68	39.68	39.68	39.68	39.68	38.1	38.1	38.1	38.1	39.68	29.85	31.34	31.34	29.85	33.33	28.99	30.88	33.85	32.35	35.29	35.29	32.35	32.35	30.88	30.88	36.07	30.88	35.29	33.82	33.87	35.29	33.33	35.29	35.29	35.29	35.29	27.94	32.35	30.88	33.82	32.35	26.87	29.85	31.34
Pro_AGG_Scaffold_0000521_trna1_plus_72_bp_Sc_64_6	36.51	36.51	36.51	36.51	38.1	39.68	39.68	39.68	39.68	39.68	38.1	38.1	38.1	38.1	39.68	29.85	31.34	31.34	29.85	33.33	28.99	30.88	33.85	32.35	35.29	35.29	32.35	32.35	30.88	30.88	36.07	30.88	35.29	33.82	33.87	35.29	33.33	35.29	35.29	35.29	35.29	27.94	32.35	30.88	33.82	32.35	26.87	29.85	31.34
Pro_AGG_Scaffold_0000602_trna1_plus_72_bp_Sc_64_6	36.51	36.51	36.51	36.51	38.1	39.68	39.68	39.68	39.68	39.68	38.1	38.1	38.1	38.1	39.68	29.85	31.34	31.34	29.85	33.33	28.99	30.88	33.85	32.35	35.29	35.29	32.35	32.35	30.88	30.88	36.07	30.88	35.29	33.82	33.87	35.29	33.33	35.29	35.29	35.29	35.29	27.94	32.35	30.88	33.82	32.35	26.87	29.85	31.34
Pro_TGG_Scaffold_0000033_trna1_minus_72_bp_Sc_63_5	34.92	34.92	34.92	34.92	36.51	38.1	38.1	38.1	38.1	38.1	36.51	36.51	36.51	38.1	38.1	32.84	34.33	34.33	32.84	34.78	30.43	33.82	36.92	35.29	38.24	38.24	35.29	35.29	33.82	35.29	37.7	33.82	38.24	36.76	37.1	38.24	36.51	38.24	38.24	38.24	38.24	30.88	35.29	33.82	38.24	36.76	29.85	32.84	35.82
Pro_TGG_Scaffold_0000033_trna2_minus_72_bp_Sc_43_1	34.92	34.92	34.92	34.92	36.51	38.1	38.1	38.1	38.1	38.1	36.51	36.51	36.51	38.1	38.1	35.82	32.84	32.84	31.34	33.33	28.99	33.82	36.92	35.29	38.24	38.24	35.29	35.29	33.82	35.29	36.07	32.35	35.29	35.29	37.1	36.76	36.51	36.76	36.76	36.76	36.76	30.88	33.82	32.35	36.76	35.29	29.85	32.84	34.33
Sup_TCA_Scaffold_0000510_trna7_minus_72_bp_Sc_27_7	40.62	40.62	43.75	43.75	42.19	40.62	42.19	40.62	40.62	42.19	43.75	43.75	43.75	43.75	43.75	32.84	32.84	32.84	31.34	36.76	27.94	38.24	38.46	38.24	32.35	33.82	30.88	30.88	30.88	27.94	32.79	33.82	36.76	33.82	37.1	35.29	34.92	35.29	35.29	35.29	35.29	30.88	35.29	32.35	33.82	33.82	31.34	37.31	35.82
Gly_CCC_Scaffold_0000020_trna2_plus_71_bp_Sc_61_2	44.44	52.38	47.62	47.62	49.21	49.21	47.62	50.79	50.79	49.21	50.79	50.79	50.79	50.79	50.79	40.91	40.91	40.91	39.39	44.78	40.3	41.79	40.62	38.81	50.75	49.25	47.76	47.76	41.79	44.78	43.33	41.79	41.79	41.79	44.26	43.28	45.16	43.28	43.28	43.28	43.28	44.78	46.27	47.76	46.27	46.27	50	59.09	56.06
Trp_CCA_Scaffold_0000356_trna3_plus_73_bp_Sc_63_0	40.62	45.31	42.19	42.19	43.75	46.88	45.31	45.31	45.31	46.88	45.31	45.31	45.31	45.31	45.31	35.82	35.82	35.82	34.33	37.68	30.43	39.71	41.54	42.65	41.18	42.65	42.65	41.18	39.71	35.29	39.34	33.82	33.82	36.76	38.71	38.24	38.1	38.24	38.24	38.24	38.24	38.24	35.29	35.29	38.24	36.76	38.81	44.78	43.28
Gly_TCC_Scaffold_0000729_trna1_minus_74_bp_Sc_39_4	53.85	53.85	53.85	53.85	53.85	56.92	53.85	53.85	53.85	55.38	55.38	55.38	55.38	55.38	55.38	36.23	36.23	36.23	34.78	40	38.57	41.43	41.79	40	38.57	40	37.14	37.14	35.71	35.71	43.55	42.86	44.29	42.86	40.62	42.86	44.62	42.86	42.86	42.86	42.86	38.57	42.86	41.43	40	41.43	34.78	40.58	43.48
Cys_ACA_Scaffold_0000666_trna1_minus_73_bp_Sc_47_8	41.54	49.23	44.62	44.62	47.69	47.69	41.54	44.62	44.62	46.15	47.69	47.69	47.69	47.69	47.69	38.24	38.24	38.24	36.76	34.78	34.78	44.93	45.45	43.48	43.48	43.48	40.58	40.58	39.13	39.13	46.77	42.03	42.03	43.48	44.44	43.48	46.88	43.48	43.48	43.48	43.48	43.48	42.03	42.03	42.03	42.03	41.18	45.59	42.65
Ser_GCT_Scaffold_0000666_trna2_minus_73_bp_Sc_67_1	43.08	50.77	46.15	46.15	49.23	49.23	43.08	46.15	46.15	47.69	49.23	49.23	49.23	49.23	49.23	36.76	36.76	36.76	38.24	33.33	30.43	47.83	45.45	43.48	42.03	42.03	42.03	42.03	43.48	40.58	45.16	42.03	42.03	43.48	44.44	43.48	46.88	43.48	43.48	43.48	43.48	42.03	40.58	40.58	40.58	40.58	38.24	44.12	41.18
Ala_TGC_Scaffold_0000806_trna1_plus_72_bp_Sc_31_9	39.06	39.06	39.06	39.06	40.62	40.62	42.19	40.62	40.62	42.19	40.62	40.62	40.62	40.62	40.62	37.31	37.31	37.31	38.81	35.29	35.29	47.06	46.15	48.53	38.24	38.24	41.18	39.71	36.76	36.76	40.98	42.65	41.18	42.65	45.16	42.65	42.86	42.65	42.65	42.65	42.65	45.59	42.65	41.18	42.65	42.65	40.3	44.78	44.78
Val_CAC_Scaffold_0000806_trna2_plus_73_bp_Sc_52_2	35.38	36.92	35.38	35.38	38.46	38.46	41.54	41.54	41.54	40	38.46	38.46	38.46	38.46	38.46	44.12	44.12	44.12	42.65	36.23	28.99	40.58	39.39	42.03	44.93	44.93	47.83	46.38	42.03	40.58	43.55	42.03	42.03	44.93	46.03	44.93	45.31	44.93	44.93	44.93	44.93	47.83	43.48	43.48	44.93	44.93	39.71	47.06	47.06
Gln_TTG_Scaffold_0000463_trna5_plus_71_bp_Sc_35_9_Possible_pseudogene	52.54	47.46	49.15	49.15	47.46	49.15	49.15	47.46	47.46	49.15	49.15	49.15	49.15	49.15	47.46	39.39	40.91	40.91	40.91	32.84	38.81	37.31	39.06	38.81	40.3	41.79	43.28	41.79	43.28	41.79	47.46	43.28	40.3	40.3	44.26	40.3	43.55	40.3	40.3	40.3	40.3	40.3	41.79	38.81	37.31	38.81	45.45	43.94	42.42
Undet_NNN_Scaffold_0000463_trna1_plus_70_bp_Sc_20_8_Possible_pseudogene	43.1	43.1	44.83	44.83	46.55	41.38	41.38	41.38	41.38	43.1	46.55	46.55	46.55	46.55	44.83	50.77	50.77	50.77	50.77	27.27	31.82	36.36	38.1	37.88	39.39	40.91	43.94	43.94	48.48	42.42	43.1	39.39	40.91	40.91	45	40.91	42.62	40.91	40.91	40.91	40.91	43.94	42.42	42.42	40.91	43.94	47.69	47.69	44.62
Undet_NNN_Scaffold_0000463_trna2_plus_70_bp_Sc_27_5	43.1	44.83	44.83	44.83	48.28	43.1	41.38	43.1	43.1	44.83	48.28	48.28	48.28	44.83	46.55	53.85	53.85	53.85	53.85	28.79	28.79	42.42	44.44	43.94	45.45	46.97	50	50	50	48.48	39.66	40.91	40.91	42.42	45	42.42	44.26	42.42	42.42	42.42	42.42	45.45	42.42	43.94	42.42	45.45	47.69	49.23	46.15
Undet_NNN_Scaffold_0000463_trna3_plus_71_bp_Sc_27_4	44.07	44.07	44.07	44.07	47.46	42.37	40.68	42.37	42.37	44.07	47.46	47.46	47.46	44.07	45.76	50	50	50	50	29.85	29.85	44.78	46.88	46.27	47.76	49.25	52.24	52.24	52.24	50.75	44.07	44.78	43.28	44.78	47.54	44.78	46.77	44.78	44.78	44.78	44.78	47.76	44.78	44.78	44.78	47.76	50	51.52	48.48
Undet_NNN_Scaffold_0000463_trna4_plus_71_bp_Sc_27_4	44.07	44.07	44.07	44.07	47.46	42.37	40.68	42.37	42.37	44.07	47.46	47.46	47.46	44.07	45.76	50	50	50	50	29.85	29.85	44.78	46.88	46.27	47.76	49.25	52.24	52.24	52.24	50.75	44.07	44.78	43.28	44.78	47.54	44.78	46.77	44.78	44.78	44.78	44.78	47.76	44.78	44.78	44.78	47.76	50	51.52	48.48
Cys_GCA_Scaffold_0002320_trna2_plus_71_bp_Sc_36_1	34.48	34.48	36.21	36.21	37.93	36.21	39.66	39.66	39.66	37.93	37.93	37.93	37.93	36.21	37.93	30.77	32.31	32.31	30.77	40.91	36.36	27.27	28.57	28.79	36.36	37.88	33.33	33.33	37.88	36.36	34.48	36.36	37.88	36.36	34.43	34.85	32.79	34.85	34.85	34.85	34.85	33.33	34.85	33.33	37.88	33.33	41.54	41.54	43.08
Trp_CCA_Scaffold_0002061_trna1_plus_71_bp_Sc_37_7	43.1	46.55	46.55	46.55	46.55	44.83	44.83	44.83	44.83	44.83	48.28	48.28	48.28	44.83	46.55	33.85	35.38	35.38	33.85	40.91	34.85	34.85	36.51	34.85	43.94	45.45	40.91	40.91	45.45	43.94	41.38	43.94	40.91	42.42	45.9	42.42	45.9	42.42	42.42	42.42	42.42	37.88	39.39	37.88	40.91	37.88	46.15	46.15	43.08
Phe_AAA_Scaffold_0002630_trna1_plus_72_bp_Sc_38_1	34.48	37.93	37.93	37.93	37.93	36.21	34.48	34.48	34.48	36.21	39.66	39.66	39.66	39.66	37.93	36.92	38.46	38.46	36.92	33.33	33.33	24.24	25.4	24.24	36.36	36.36	33.33	33.33	36.36	34.85	25.86	31.82	31.82	30.3	32.79	30.3	32.79	30.3	30.3	30.3	30.3	31.82	33.33	31.82	33.33	31.82	46.15	44.62	41.54
SeC_TCA_Scaffold_0000359_trna1_plus_87_bp_Sc_87_6	27.94	32.35	29.41	29.41	30.88	35.29	33.82	32.35	32.35	32.35	30.88	30.88	30.88	30.88	32.35	15.38	15.38	15.38	16.92	26.47	25	25.37	25.4	25.37	23.88	20.9	20.9	20.9	22.39	19.4	27.12	28.36	25.37	25.37	23.33	25.37	24.59	25.37	25.37	25.37	25.37	19.4	23.88	25.37	26.87	23.88	30.3	28.79	30.3
Tyr_GTA_Scaffold_0000042_trna1_plus_83_bp_Sc_49_3	36.92	35.38	35.38	35.38	36.92	38.46	38.46	38.46	38.46	40	38.46	38.46	38.46	41.54	40	31.94	31.94	31.94	31.94	36.99	34.25	34.25	31.43	32.88	31.51	32.88	32.88	34.25	35.62	32.88	29.23	26.03	28.77	30.14	28.36	30.14	29.41	30.14	30.14	30.14	30.14	30.14	28.77	28.77	28.77	28.77	38.89	37.5	36.11
Tyr_GTA_Scaffold_0000042_trna2_plus_83_bp_Sc_46_6	36.92	35.38	35.38	35.38	36.92	38.46	38.46	38.46	38.46	40	38.46	38.46	38.46	41.54	40	31.94	31.94	31.94	31.94	35.62	32.88	34.25	31.43	32.88	31.51	32.88	32.88	34.25	35.62	32.88	29.23	26.03	28.77	30.14	28.36	30.14	29.41	30.14	30.14	30.14	30.14	30.14	28.77	28.77	28.77	28.77	38.89	37.5	36.11
His_GTG_Scaffold_0000260_trna7_minus_65_bp_Sc_22_3_Possible_pseudogene	38.46	38.46	36.54	36.54	36.54	38.46	34.62	36.54	36.54	36.54	38.46	38.46	38.46	34.62	36.54	36.07	36.07	36.07	36.07	30.65	32.26	25.81	27.12	25.81	30.65	30.65	32.26	32.26	32.26	32.26	33.33	29.03	29.03	30.65	29.82	30.65	29.82	30.65	30.65	30.65	30.65	30.65	33.87	32.26	30.65	32.26	40.98	39.34	40.98
His_GTG_Scaffold_0000260_trna1_minus_71_bp_Sc_66_6	39.62	39.62	37.74	37.74	41.51	39.62	35.85	39.62	39.62	39.62	41.51	41.51	41.51	39.62	39.62	27.42	29.03	29.03	29.03	31.75	31.75	25.4	26.67	25.4	26.98	26.98	28.57	28.57	30.16	30.16	30.91	25.4	28.57	28.57	24.56	28.57	27.59	28.57	28.57	28.57	28.57	23.81	26.98	26.98	25.4	26.98	32.26	32.26	35.48
His_GTG_Scaffold_0000260_trna2_minus_65_bp_Sc_42_8	38.3	38.3	36.17	36.17	40.43	38.3	36.17	38.3	38.3	38.3	40.43	40.43	40.43	38.3	38.3	28.07	28.07	28.07	28.07	31.58	31.58	26.32	26.32	26.32	28.07	28.07	29.82	29.82	31.58	31.58	30.61	24.56	28.07	28.07	24.53	28.07	28.07	28.07	28.07	28.07	28.07	24.56	26.32	26.32	24.56	26.32	33.33	33.33	35.09
His_GTG_Scaffold_0000260_trna3_minus_71_bp_Sc_66_6	39.62	39.62	37.74	37.74	41.51	39.62	35.85	39.62	39.62	39.62	41.51	41.51	41.51	39.62	39.62	27.42	29.03	29.03	29.03	31.75	31.75	25.4	26.67	25.4	26.98	26.98	28.57	28.57	30.16	30.16	30.91	25.4	28.57	28.57	24.56	28.57	27.59	28.57	28.57	28.57	28.57	23.81	26.98	26.98	25.4	26.98	32.26	32.26	35.48
His_GTG_Scaffold_0000333_trna1_minus_71_bp_Sc_66_2	37.74	37.74	35.85	35.85	39.62	41.51	37.74	41.51	41.51	41.51	39.62	39.62	39.62	41.51	41.51	25.81	27.42	27.42	27.42	31.75	30.16	23.81	25	23.81	25.4	25.4	26.98	26.98	28.57	28.57	29.09	23.81	26.98	26.98	22.81	26.98	25.86	26.98	26.98	26.98	26.98	22.22	25.4	25.4	23.81	25.4	30.65	30.65	33.87
His_GTG_Scaffold_0000333_trna2_minus_71_bp_Sc_66_2	37.74	37.74	35.85	35.85	39.62	41.51	37.74	41.51	41.51	41.51	39.62	39.62	39.62	41.51	41.51	25.81	27.42	27.42	27.42	31.75	30.16	23.81	25	23.81	25.4	25.4	26.98	26.98	28.57	28.57	29.09	23.81	26.98	26.98	22.81	26.98	25.86	26.98	26.98	26.98	26.98	22.22	25.4	25.4	23.81	25.4	30.65	30.65	33.87
His_GTG_Scaffold_0000260_trna6_minus_71_bp_Sc_53_7	33.96	35.85	32.08	32.08	35.85	37.74	30.19	33.96	33.96	33.96	35.85	35.85	35.85	33.96	33.96	27.42	27.42	27.42	27.42	31.75	33.33	20.63	21.67	20.63	23.81	23.81	25.4	25.4	26.98	26.98	27.27	23.81	25.4	25.4	21.05	25.4	24.14	25.4	25.4	25.4	25.4	23.81	26.98	30.16	25.4	26.98	35.48	33.87	37.1
His_GTG_Scaffold_0000260_trna4_minus_71_bp_Sc_64_0	35.85	37.74	33.96	33.96	37.74	37.74	32.08	35.85	35.85	35.85	37.74	37.74	37.74	35.85	35.85	27.42	27.42	27.42	27.42	30.16	31.75	22.22	23.33	22.22	25.4	25.4	26.98	26.98	28.57	28.57	29.09	25.4	26.98	26.98	22.81	26.98	25.86	26.98	26.98	26.98	26.98	25.4	28.57	28.57	26.98	28.57	37.1	35.48	38.71
His_GTG_Scaffold_0000260_trna8_minus_71_bp_Sc_67_8	35.85	37.74	33.96	33.96	37.74	37.74	32.08	35.85	35.85	35.85	37.74	37.74	37.74	35.85	35.85	29.03	29.03	29.03	29.03	30.16	33.33	23.81	25	23.81	26.98	26.98	28.57	28.57	30.16	30.16	30.91	26.98	28.57	28.57	24.56	28.57	27.59	28.57	28.57	28.57	28.57	26.98	30.16	30.16	28.57	30.16	38.71	37.1	40.32
His_GTG_Scaffold_0000260_trna5_minus_71_bp_Sc_60_3	33.96	35.85	32.08	32.08	35.85	35.85	30.19	33.96	33.96	33.96	35.85	35.85	35.85	33.96	33.96	27.42	27.42	27.42	27.42	30.16	31.75	22.22	23.33	22.22	25.4	25.4	26.98	26.98	28.57	28.57	29.09	25.4	26.98	26.98	22.81	26.98	25.86	26.98	26.98	26.98	26.98	25.4	28.57	28.57	26.98	28.57	37.1	35.48	38.71
Arg_CCT_Scaffold_0000001_trna1_minus_74_bp_Sc_44_9	42.25	39.44	39.44	40.85	40.85	42.25	42.25	40.85	40.85	42.25	40.85	40.85	40.85	43.66	42.25	25	25	25	26.67	41.94	35.48	27.42	24.14	25.81	32.26	32.26	30.65	30.65	33.87	35.48	32.2	30.65	27.42	30.65	27.27	29.03	25	29.03	29.03	29.03	29.03	25.81	25.81	27.42	24.19	24.19	24.59	26.23	24.59
Asp_ATC_Scaffold_0000001_trna2_minus_75_bp_Sc_33_8	37.5	38.89	40.28	38.89	40.28	41.67	43.06	43.06	43.06	43.06	41.67	41.67	41.67	41.67	43.06	24.59	24.59	24.59	26.23	49.21	42.86	36.51	33.9	34.92	44.44	46.03	42.86	42.86	47.62	47.62	45	38.1	39.68	44.44	41.07	42.86	40.35	42.86	42.86	42.86	42.86	36.51	36.51	36.51	36.51	34.92	35.48	38.71	37.1
Trp_CCA_Scaffold_0000622_trna1_minus_74_bp_Sc_49_4	38.03	39.44	38.03	38.03	39.44	42.25	39.44	40.85	40.85	40.85	39.44	39.44	39.44	40.85	40.85	25	25	25	26.67	41.94	38.71	29.03	32.76	30.65	40.32	41.94	37.1	37.1	37.1	37.1	33.9	38.71	32.26	33.87	36.36	35.48	33.93	35.48	35.48	35.48	35.48	29.03	33.87	33.87	37.1	33.87	32.79	39.34	37.7
Cys_GCA_Scaffold_0000261_trna1_plus_83_bp_Sc_38_8	36.11	37.5	36.11	37.5	40.28	37.5	37.5	38.89	38.89	38.89	38.89	38.89	38.89	40.28	38.89	35.71	35.71	35.71	35.71	34.72	33.33	36.11	36.23	36.11	38.89	37.5	38.89	38.89	40.28	36.11	43.75	38.89	37.5	37.5	37.88	38.89	35.82	38.89	38.89	38.89	38.89	37.5	38.89	38.89	41.67	38.89	38.03	42.25	42.25
His_ATG_Scaffold_0000989_trna1_minus_81_bp_Sc_33_8	39.44	40.85	42.25	40.85	39.44	36.62	39.44	39.44	39.44	39.44	40.85	40.85	40.85	40.85	39.44	36.76	36.76	36.76	36.76	31.43	30	35.71	37.31	37.14	40	40	37.14	37.14	34.29	35.71	34.38	34.29	34.29	32.86	34.38	34.29	32.31	34.29	34.29	34.29	34.29	35.71	35.71	35.71	41.43	35.71	40.58	42.03	42.03
Met_CAT_Scaffold_0000537_trna6_minus_73_bp_Sc_41_2	37.68	37.68	37.68	37.68	37.68	39.13	42.03	42.03	42.03	40.58	39.13	39.13	39.13	40.58	40.58	39.68	39.68	39.68	41.27	44.62	41.54	35.38	37.1	36.92	32.31	32.31	33.85	33.85	35.38	33.85	46.55	44.62	41.54	43.08	44.07	43.08	41.67	43.08	43.08	43.08	43.08	40	44.62	43.08	40	41.54	46.88	50	50
Met_CAT_Scaffold_0000537_trna4_minus_74_bp_Sc_43_4	50	45.71	48.57	50	45.71	48.57	48.57	48.57	48.57	48.57	47.14	47.14	47.14	47.14	48.57	40.62	40.62	40.62	42.19	39.39	40.91	40.91	45.16	42.42	37.88	37.88	40.91	40.91	46.97	43.94	50.85	43.94	46.97	43.94	44.07	42.42	43.33	42.42	42.42	42.42	42.42	39.39	43.94	40.91	39.39	40.91	30.77	35.38	38.46
Met_CAT_Scaffold_0000537_trna5_minus_74_bp_Sc_43_7	51.43	47.14	50	51.43	47.14	50	50	50	50	50	48.57	48.57	48.57	48.57	50	35.94	35.94	35.94	37.5	37.88	39.39	43.94	50	46.97	36.36	36.36	39.39	39.39	45.45	42.42	49.15	42.42	42.42	42.42	42.37	40.91	43.33	40.91	40.91	40.91	40.91	37.88	42.42	39.39	37.88	39.39	29.23	33.85	36.92
Met_CAT_Scaffold_0000537_trna1_minus_74_bp_Sc_45_3	50	48.57	48.57	50	48.57	51.43	52.86	52.86	52.86	51.43	50	50	50	50	51.43	37.5	37.5	37.5	39.06	45.45	42.42	37.88	41.94	39.39	36.36	36.36	37.88	37.88	43.94	40.91	49.15	42.42	42.42	42.42	44.07	42.42	43.33	42.42	42.42	42.42	42.42	39.39	45.45	42.42	40.91	42.42	38.46	41.54	43.08
Met_CAT_Scaffold_0000537_trna2_minus_74_bp_Sc_37_3	48.57	47.14	48.57	48.57	44.29	47.14	47.14	47.14	47.14	47.14	45.71	45.71	45.71	47.14	47.14	40.62	40.62	40.62	42.19	46.97	40.91	40.91	45.16	42.42	42.42	42.42	43.94	43.94	48.48	45.45	55.93	50	50	50	50.85	48.48	50	48.48	48.48	48.48	48.48	43.94	48.48	45.45	42.42	43.94	36.92	43.08	44.62
Met_CAT_Scaffold_0000537_trna3_minus_74_bp_Sc_37_8	50	48.57	50	50	45.71	48.57	48.57	48.57	48.57	48.57	47.14	47.14	47.14	48.57	48.57	40.62	40.62	40.62	42.19	46.97	40.91	45.45	50	46.97	42.42	42.42	43.94	43.94	48.48	45.45	55.93	50	50	50	50.85	48.48	50	48.48	48.48	48.48	48.48	43.94	48.48	45.45	42.42	43.94	36.92	43.08	44.62
Leu_AAG_Scaffold_0001018_trna1_plus_69_bp_Sc_21_5_Possible_pseudogene	51.52	50	53.03	51.52	51.52	53.03	53.03	54.55	54.55	53.03	53.03	53.03	53.03	54.55	53.03	37.93	37.93	37.93	39.66	46.67	38.33	41.67	42.86	41.67	40	41.67	36.67	36.67	40	41.67	40.35	36.67	36.67	38.33	36.84	38.33	37.04	38.33	38.33	38.33	38.33	35	38.33	36.67	36.67	36.67	30.51	32.2	35.59
Leu_CAG_Scaffold_0000396_trna2_minus_74_bp_Sc_51_6	46.48	45.07	46.48	46.48	47.89	49.3	49.3	50.7	50.7	50.7	49.3	49.3	49.3	52.11	50.7	39.34	39.34	39.34	39.34	42.86	36.51	38.1	37.29	36.51	36.51	38.1	33.33	33.33	34.92	36.51	36.67	31.75	33.33	34.92	35.71	34.92	35.09	34.92	34.92	34.92	34.92	31.75	33.33	33.33	33.33	33.33	35.48	35.48	37.1
Leu_CAG_Scaffold_0000396_trna3_minus_74_bp_Sc_53_7	45.07	43.66	45.07	45.07	46.48	47.89	47.89	49.3	49.3	49.3	47.89	47.89	47.89	50.7	49.3	39.34	39.34	39.34	40.98	42.86	36.51	38.1	37.29	36.51	36.51	38.1	33.33	33.33	36.51	38.1	36.67	31.75	33.33	34.92	35.71	34.92	35.09	34.92	34.92	34.92	34.92	31.75	33.33	33.33	33.33	33.33	35.48	35.48	37.1
Leu_TAG_Scaffold_0000558_trna2_plus_75_bp_Sc_51_1	47.22	47.22	45.83	47.22	51.39	48.61	45.83	48.61	48.61	48.61	50	50	50	50	48.61	39.34	39.34	39.34	40.98	44.44	39.68	46.03	45.76	44.44	42.86	44.44	39.68	39.68	42.86	44.44	43.33	39.68	38.1	41.27	41.07	41.27	40.35	41.27	41.27	41.27	41.27	38.1	39.68	39.68	39.68	39.68	32.26	33.87	37.1
Leu_TAG_Scaffold_0000396_trna1_minus_75_bp_Sc_58_9	50	50	48.61	50	51.39	51.39	48.61	51.39	51.39	51.39	52.78	52.78	52.78	52.78	51.39	40.98	40.98	40.98	42.62	44.44	39.68	46.03	45.76	44.44	44.44	46.03	41.27	41.27	44.44	46.03	45	41.27	39.68	42.86	41.07	42.86	42.11	42.86	42.86	42.86	42.86	36.51	38.1	38.1	38.1	38.1	32.26	33.87	37.1
Leu_AAG_Scaffold_0000558_trna3_plus_75_bp_Sc_54_5	47.22	47.22	45.83	47.22	48.61	50	47.22	50	50	50	50	50	50	51.39	50	40.98	40.98	40.98	42.62	44.44	38.1	42.86	42.37	41.27	41.27	42.86	38.1	38.1	41.27	42.86	41.67	38.1	36.51	39.68	39.29	39.68	38.6	39.68	39.68	39.68	39.68	36.51	38.1	38.1	38.1	38.1	32.26	33.87	37.1
Ser_GCT_Scaffold_0000361_trna1_minus_82_bp_Sc_34_1_Possible_pseudogene	44.44	43.06	45.83	45.83	43.06	43.06	44.44	43.06	43.06	44.44	44.44	44.44	44.44	43.06	44.44	36.23	36.23	36.23	36.23	40.85	30.99	40.85	41.18	40.85	35.21	36.62	33.8	35.21	36.62	35.21	36.51	33.8	35.21	35.21	36.92	35.21	36.36	35.21	35.21	35.21	35.21	29.58	32.39	29.58	30.99	30.99	37.14	40	37.14
Ser_GCT_Scaffold_0000109_trna2_minus_82_bp_Sc_55_5	44.44	45.83	48.61	47.22	45.83	44.44	44.44	44.44	44.44	45.83	47.22	47.22	47.22	45.83	47.22	42.03	42.03	42.03	42.03	40.85	33.8	36.62	36.76	36.62	35.21	33.8	35.21	35.21	39.44	36.62	36.51	30.99	32.39	33.8	38.46	35.21	33.33	35.21	35.21	35.21	35.21	32.39	35.21	33.8	32.39	35.21	37.14	42.86	38.57
Ser_GCT_Scaffold_0000170_trna1_plus_81_bp_Sc_69_6	49.3	50.7	53.52	52.11	50.7	49.3	49.3	49.3	49.3	50.7	52.11	52.11	52.11	53.52	52.11	39.13	39.13	39.13	39.13	40.85	36.62	36.62	35.29	35.21	32.39	33.8	32.39	32.39	36.62	33.8	34.92	30.99	30.99	32.39	35.38	33.8	31.82	33.8	33.8	33.8	33.8	29.58	32.39	30.99	29.58	32.39	37.14	41.43	37.14
Ser_GCT_Scaffold_0000109_trna1_minus_66_bp_Sc_38_7_Possible_pseudogene	53.57	55.36	57.14	57.14	55.36	53.57	53.57	53.57	53.57	55.36	57.14	57.14	57.14	57.14	57.14	37.7	37.7	37.7	37.7	46.03	41.27	36.51	36.67	36.51	31.75	33.33	31.75	31.75	36.51	33.33	36.36	31.75	31.75	33.33	36.07	34.92	32.76	34.92	34.92	34.92	34.92	31.75	34.92	33.33	31.75	34.92	37.1	43.55	40.32
Ser_GCT_Scaffold_0000109_trna3_minus_81_bp_Sc_69_1	49.3	50.7	53.52	52.11	50.7	49.3	49.3	49.3	49.3	50.7	52.11	52.11	52.11	50.7	52.11	37.68	37.68	37.68	37.68	40.85	36.62	35.21	35.29	35.21	32.39	33.8	32.39	32.39	36.62	33.8	34.92	30.99	30.99	32.39	35.38	33.8	31.82	33.8	33.8	33.8	33.8	29.58	32.39	30.99	29.58	32.39	35.71	41.43	37.14
Sup_TTA_Scaffold_0000715_trna3_minus_73_bp_Sc_37_7	46.03	49.21	46.03	46.03	47.62	49.21	46.03	47.62	47.62	47.62	49.21	49.21	49.21	47.62	47.62	41.79	41.79	41.79	40.3	43.48	40.58	42.03	43.94	43.48	39.13	39.13	39.13	39.13	42.03	39.13	43.75	43.48	40.58	43.48	38.1	43.48	43.75	43.48	43.48	43.48	43.48	34.78	37.68	37.68	39.13	37.68	42.65	45.59	51.47
Leu_CAG_Scaffold_0000764_trna2_plus_80_bp_Sc_60_3	40.85	49.3	45.07	43.66	43.66	43.66	42.25	43.66	43.66	43.66	45.07	45.07	45.07	42.25	43.66	39.39	39.39	39.39	37.88	38.24	44.12	39.71	41.54	41.18	42.65	42.65	45.59	45.59	42.65	38.24	44.26	47.06	39.71	42.65	40.32	44.12	42.86	44.12	44.12	44.12	44.12	38.24	41.18	42.65	42.65	41.18	37.31	41.79	41.79
Leu_AAG_Scaffold_0000764_trna1_plus_80_bp_Sc_59_5	43.66	49.3	47.89	46.48	46.48	46.48	45.07	46.48	46.48	46.48	47.89	47.89	47.89	45.07	46.48	39.39	39.39	39.39	37.88	39.71	45.59	36.76	36.92	36.76	42.65	42.65	45.59	45.59	44.12	41.18	42.62	45.59	38.24	41.18	38.71	42.65	41.27	42.65	42.65	42.65	42.65	38.24	41.18	42.65	42.65	41.18	38.81	41.79	41.79
Leu_AAG_Scaffold_0000558_trna1_plus_80_bp_Sc_59_8	43.66	49.3	47.89	46.48	46.48	46.48	45.07	46.48	46.48	46.48	47.89	47.89	47.89	45.07	46.48	37.88	37.88	37.88	36.36	38.24	44.12	36.76	38.46	38.24	41.18	41.18	44.12	44.12	42.65	39.71	40.98	44.12	36.76	39.71	37.1	41.18	39.68	41.18	41.18	41.18	41.18	36.76	39.71	41.18	41.18	39.71	37.31	40.3	40.3
Leu_AAG_Scaffold_0000753_trna1_plus_80_bp_Sc_59_8	43.66	49.3	47.89	46.48	46.48	46.48	45.07	46.48	46.48	46.48	47.89	47.89	47.89	45.07	46.48	37.88	37.88	37.88	36.36	38.24	44.12	36.76	38.46	38.24	41.18	41.18	44.12	44.12	42.65	39.71	40.98	44.12	36.76	39.71	37.1	41.18	39.68	41.18	41.18	41.18	41.18	36.76	39.71	41.18	41.18	39.71	37.31	40.3	40.3
Leu_AAG_Scaffold_0000753_trna2_plus_80_bp_Sc_59_8	43.66	49.3	47.89	46.48	46.48	46.48	45.07	46.48	46.48	46.48	47.89	47.89	47.89	45.07	46.48	37.88	37.88	37.88	36.36	38.24	44.12	36.76	38.46	38.24	41.18	41.18	44.12	44.12	42.65	39.71	40.98	44.12	36.76	39.71	37.1	41.18	39.68	41.18	41.18	41.18	41.18	36.76	39.71	41.18	41.18	39.71	37.31	40.3	40.3
Leu_TAG_Scaffold_0000753_trna3_plus_80_bp_Sc_59_9	42.25	47.89	46.48	45.07	45.07	45.07	43.66	45.07	45.07	45.07	46.48	46.48	46.48	43.66	45.07	39.39	39.39	39.39	37.88	38.24	44.12	36.76	38.46	38.24	42.65	42.65	45.59	45.59	44.12	41.18	42.62	45.59	38.24	41.18	38.71	42.65	41.27	42.65	42.65	42.65	42.65	38.24	41.18	42.65	42.65	41.18	35.82	41.79	41.79
Leu_TAA_Scaffold_0002061_trna2_plus_82_bp_Sc_55_9	43.66	46.48	46.48	46.48	45.07	45.07	42.25	43.66	43.66	45.07	46.48	46.48	46.48	43.66	45.07	33.33	34.78	34.78	34.78	35.21	35.21	33.8	35.29	33.8	28.17	29.58	29.58	29.58	32.39	30.99	34.92	29.58	33.8	33.8	30.77	32.39	33.33	32.39	32.39	32.39	32.39	32.39	32.39	33.8	35.21	33.8	28.57	31.43	35.71
Leu_TAA_Scaffold_0000506_trna1_plus_83_bp_Sc_44_1	51.39	54.17	54.17	54.17	54.17	52.78	54.17	55.56	55.56	55.56	56.94	56.94	56.94	54.17	55.56	34.29	34.29	34.29	34.29	34.72	34.72	31.94	28.99	30.56	30.56	31.94	30.56	30.56	31.94	30.56	29.69	26.39	23.61	26.39	24.24	27.78	23.88	27.78	27.78	27.78	27.78	25	27.78	29.17	29.17	26.39	32.39	35.21	36.62
Leu_TAA_Scaffold_0000506_trna2_plus_83_bp_Sc_66_9	54.17	56.94	56.94	56.94	56.94	55.56	56.94	58.33	58.33	58.33	59.72	59.72	59.72	56.94	58.33	34.29	34.29	34.29	34.29	34.72	34.72	31.94	28.99	30.56	30.56	31.94	30.56	30.56	31.94	30.56	29.69	26.39	23.61	26.39	24.24	27.78	23.88	27.78	27.78	27.78	27.78	25	27.78	29.17	29.17	26.39	32.39	35.21	36.62
Leu_TAA_Scaffold_0000506_trna3_plus_83_bp_Sc_67_9	55.56	58.33	58.33	58.33	58.33	56.94	58.33	59.72	59.72	59.72	61.11	61.11	61.11	58.33	59.72	35.71	35.71	35.71	35.71	36.11	33.33	33.33	30.43	31.94	31.94	33.33	31.94	31.94	33.33	31.94	31.25	27.78	25	27.78	25.76	29.17	25.37	29.17	29.17	29.17	29.17	23.61	26.39	27.78	27.78	25	30.99	33.8	35.21
Tyr_GTA_Scaffold_0002320_trna1_plus_84_bp_Sc_57_8	50.68	53.42	54.79	53.42	54.79	53.42	56.16	57.53	57.53	56.16	56.16	56.16	56.16	54.79	56.16	38.57	38.57	38.57	38.57	48.61	41.67	36.11	36.23	36.11	37.5	36.11	38.89	38.89	44.44	40.28	43.75	36.11	37.5	40.28	37.88	38.89	38.81	38.89	38.89	38.89	38.89	36.11	36.11	37.5	36.11	36.11	36.62	43.66	43.66
Ser_TGA_Scaffold_0001117_trna1_minus_73_bp_Sc_55_8	58.06	58.06	58.06	59.68	59.68	58.06	61.29	61.29	61.29	61.29	61.29	61.29	61.29	61.29	59.68	36.51	36.51	36.51	36.51	44.62	41.54	38.46	35.48	38.46	27.69	29.23	30.77	29.23	32.31	27.69	28.07	27.69	26.15	27.69	28.57	29.23	26.67	29.23	29.23	29.23	29.23	29.23	30.77	30.77	30.77	30.77	35.94	40.62	40.62
Ser_TGA_Scaffold_0002762_trna1_minus_81_bp_Sc_77_3	55.71	55.71	55.71	57.14	57.14	55.71	58.57	58.57	58.57	58.57	58.57	58.57	58.57	58.57	57.14	35.82	35.82	35.82	35.82	42.03	39.13	37.68	34.85	37.68	28.99	30.43	31.88	30.43	33.33	28.99	27.87	27.54	26.09	27.54	28.57	28.99	26.56	28.99	28.99	28.99	28.99	27.54	28.99	28.99	28.99	28.99	35.29	39.71	38.24
Ser_CGA_Scaffold_0002210_trna1_plus_81_bp_Sc_66_4	47.14	48.57	51.43	50	48.57	50	52.86	52.86	52.86	52.86	51.43	51.43	51.43	51.43	52.86	37.31	37.31	37.31	37.31	42.03	42.03	27.54	24.24	26.09	39.13	37.68	39.13	39.13	42.03	39.13	36.07	34.78	31.88	33.33	33.33	34.78	31.25	34.78	34.78	34.78	34.78	31.88	36.23	36.23	33.33	33.33	41.18	44.12	42.65
Ser_TGA_Scaffold_0000142_trna1_minus_81_bp_Sc_65_4	47.14	48.57	51.43	50	48.57	50	50	50	50	50	51.43	51.43	51.43	48.57	50	37.31	37.31	37.31	37.31	42.03	39.13	30.43	27.27	28.99	37.68	37.68	37.68	37.68	37.68	37.68	39.34	36.23	36.23	37.68	38.1	39.13	35.94	39.13	39.13	39.13	39.13	33.33	37.68	39.13	34.78	34.78	39.71	45.59	44.12
Ser_AGA_Scaffold_0000041_trna1_plus_81_bp_Sc_68_9	50	51.43	54.29	52.86	51.43	51.43	54.29	54.29	54.29	54.29	54.29	54.29	54.29	52.86	54.29	41.79	41.79	41.79	41.79	44.93	40.58	28.99	25.76	27.54	37.68	36.23	37.68	37.68	39.13	37.68	37.7	34.78	34.78	36.23	36.51	37.68	34.38	37.68	37.68	37.68	37.68	33.33	37.68	37.68	34.78	34.78	39.71	45.59	44.12
Ser_AGA_Scaffold_0000315_trna1_minus_68_bp_Sc_47_1	49.12	50.88	52.63	52.63	50.88	50.88	54.39	54.39	54.39	54.39	54.39	54.39	54.39	54.39	54.39	45	45	45	45	53.23	48.39	30.65	28.81	30.65	41.94	40.32	41.94	41.94	43.55	41.94	42.59	35.48	38.71	40.32	40	41.94	38.6	41.94	41.94	41.94	41.94	40.32	45.16	45.16	41.94	41.94	44.26	52.46	52.46
Ser_AGA_Scaffold_0000324_trna1_plus_66_bp_Sc_45_2	50.91	52.73	54.55	54.55	52.73	52.73	56.36	56.36	56.36	56.36	56.36	56.36	56.36	56.36	56.36	44.07	44.07	44.07	44.07	54.1	49.18	29.51	27.59	29.51	40.98	39.34	40.98	40.98	42.62	40.98	41.51	34.43	37.7	39.34	38.98	40.98	37.5	40.98	40.98	40.98	40.98	39.34	44.26	44.26	40.98	40.98	43.33	51.67	51.67
Ser_AGA_Scaffold_0000564_trna1_plus_64_bp_Sc_21_8_Possible_pseudogene	50.94	52.83	54.72	54.72	52.83	52.83	56.6	56.6	56.6	56.6	56.6	56.6	56.6	56.6	56.6	45.61	45.61	45.61	45.61	52.54	47.46	28.81	26.79	28.81	38.98	37.29	38.98	38.98	40.68	38.98	39.22	32.2	37.29	37.29	36.84	38.98	35.19	38.98	38.98	38.98	38.98	37.29	42.37	42.37	38.98	38.98	41.38	50	50
[truncated: 271 more columns]
