# Supplementary material for: Identification of a non-canonical ciliate nuclear genetic code where UAA and UAG code for different amino acids
Source: PLoS Genet. 2023 Oct 5;19(10):e1010913. doi: 10.1371/journal.pgen.1010913 (PMC10553269; doi:10.1371/journal.pgen.1010913)
Supplement: S2 Table — (XLSX) [file pgen.1010913.s007.xlsx]

## Sheet: Phylogenomics
Species	Group	BUSCO v4 (alveolata_odb10 Dataset)	Data Type	Accession	Source	Genetic Code	Reference
Cryptosporidium muris	Outgroup	C:98.8%[S:98.8%,D:0.0%],F:0.6%,M:0.6%,n:171	Genome	EP00384	EukProt	Standard	NA
Toxoplasma gondii	Outgroup	C:100.0%[S:100.0%,D:0.0%],F:0.0%,M:0.0%,n:171	Genome	EP00379	EukProt	Standard	[1]
Babesia bovis	Outgroup	C:99.4%[S:99.4%,D:0.0%],F:0.6%,M:0.0%,n:171	Genome	EP00371	EukProt	Standard	[2]
Plasmodium falciparum	Outgroup	C:100.0%[S:100.0%,D:0.0%],F:0.0%,M:0.0%,n:171	Genome	EP00365	EukProt	Standard	[3]
Perkinsus marinus	Outgroup	C:96.5%[S:42.7%,D:53.8%],F:1.8%,M:1.7%,n:171	Genome	EP00454	EukProt	Standard	NA
Oxyrrhis marina	Outgroup	C:92.4%[S:76.0%,D:16.4%],F:3.5%,M:4.1%,n:171	Transcriptome	EP00451	EukProt	Standard	[4]
Amphidinium massartii	Outgroup	C:94.1%[S:63.7%,D:30.4%],F:2.9%,M:3.0%,n:171	Transcriptome	EP00403	EukProt	Standard	[4]
Alexandrium monilatum	Outgroup	C:92.4%[S:57.9%,D:34.5%],F:5.8%,M:1.8%,n:171	Transcriptome	EP00411	EukProt	Standard	[4]
Crypthecodinium cohnii	Outgroup	C:94.1%[S:72.5%,D:21.6%],F:2.9%,M:3.0%,n:171	Transcriptome	EP00405	EukProt	Standard	[4]
Climacostomum virens	Postciliodesmatophora	C:83.1%[S:74.9%,D:8.2%],F:3.5%,M:13.4%,n:171	Transcriptome	EP00359	EukProt	Standard	[4]
Condylostoma magnum	Postciliodesmatophora	C:67.3%[S:55.0%,D:12.3%],F:18.7%,M:14.0%,n:171	Transcriptome		https://figshare.com/articles/dataset/Marine_Microbial_Eukaryotic_Transcriptome_Sequencing_Project_re-assemblies/3840153/3	UAA = Q/STOP; UAG = Q/STOP; UGA = W/STOP	[4]
Fabrea salina	Postciliodesmatophora	C:69.0%[S:64.9%,D:4.1%],F:4.1%,M:26.9%,n:171	Transcriptome	EP00361	EukProt	Standard	[4]
Stentor coeruleus	Postciliodesmatophora	C:92.4%[S:46.8%,D:45.6%],F:2.3%,M:5.3%,n:171	Genome	GCA_001970955.1	NCBI	Standard	[5]
Blepharisma japonicum	Postciliodesmatophora	C:63.2%[S:42.7%,D:20.5%],F:9.9%,M:26.9%,n:171	Transcriptome	EP00358	EukProt	UGA = W	[4]
Protocruzia tuzeti	Protocruziaea	C:89.4%[S:60.2%,D:29.2%],F:5.3%,M:5.3%,n:171	Transcriptome		https://datadryad.org/stash/dataset/doi:10.5061/dryad.zcrjdfn83	Standard	[6]
Protocruzia adherens	Protocruziaea	C:91.8%[S:85.4%,D:6.4%],F:2.9%,M:5.3%,n:171	Transcriptome		https://figshare.com/articles/dataset/Marine_Microbial_Eukaryotic_Transcriptome_Sequencing_Project_re-assemblies/3840153/3	Standard	[4]
Aristerostoma sp.	CONThreeP	C:68.4%[S:62.0%,D:6.4%],F:13.5%,M:18.1%,n:171	Transcriptome		https://figshare.com/articles/dataset/Marine_Microbial_Eukaryotic_Transcriptome_Sequencing_Project_re-assemblies/3840153/3	UAA = Q; UAG = Q	[4]
Pseudomicrothorax dubius	CONThreeP	C:83.7%[S:55.0%,D:28.7%],F:9.4%,M:6.9%,n:171	Transcriptome		https://datadryad.org/stash/dataset/doi:10.5061/dryad.zcrjdfn83	Standard	[7]
Nassula variabilis	CONThreeP	C:66.6%[S:56.7%,D:9.9%],F:20.5%,M:12.9%,n:171	Transcriptome		https://datadryad.org/stash/dataset/doi:10.5061/dryad.zcrjdfn83	UAA = Q; UAG = Q	[7]
Furgasonia blochmanni	CONThreeP	C:79.6%[S:43.3%,D:36.3%],F:8.2%,M:12.2%,n:171	Transcriptome		https://datadryad.org/stash/dataset/doi:10.5061/dryad.zcrjdfn83	Standard	[7]
Plagiopyla frontata	CONThreeP	C:75.5%[S:35.7%,D:39.8%],F:13.5%,M:11.0%,n:171	Transcriptome	EP00828	EukProt	UAA = Q; UAG = Q; UGA = W/STOP	[8]
Oligohymenophorea sp. PL0344	CONThreeP	C:94.7%[S:87.7%,D:7.0%],F:1.8%,M:3.5%,n:171	Genome	GCA_947596155.1		UAA = K; UAG = E	This study
Pseudocohnilembus persalinus	CONThreeP	C:92.4%[S:91.8%,D:0.6%],F:4.1%,M:3.5%,n:171	Genome	EP00336	EukProt	UAA = Q; UAG = Q	[9]
Ichthyophthirius multifiliis	CONThreeP	C:82.5%[S:77.2%,D:5.3%],F:5.3%,M:12.2%,n:171	Genome	EP00332	EukProt	UAA = Q; UAG = Q	[10]
Tetrahymena borealis	CONThreeP	C:99.4%[S:95.3%,D:4.1%],F:0.6%,M:0.0%,n:171	Genome		Tetrahymena genome database	UAA = Q; UAG = Q	[11]
Tetrahymena elliotti	CONThreeP	C:98.8%[S:94.7%,D:4.1%],F:0.6%,M:0.6%,n:171	Genome		Tetrahymena genome database	UAA = Q; UAG = Q	[11]
Tetrahymena malaccensis	CONThreeP	C:100.0%[S:96.5%,D:3.5%],F:0.0%,M:0.0%,n:171	Genome		Tetrahymena genome database	UAA = Q; UAG = Q	[11]
Tetrahymena thermophila	CONThreeP	C:99.4%[S:98.2%,D:1.2%],F:0.0%,M:0.6%,n:171	Genome	EP00333	EukProt	UAA = Q; UAG = Q	[12]
Paramecium tetraurelia	CONThreeP	C:98.8%[S:30.4%,D:68.4%],F:0.6%,M:0.6%,n:171	Genome	EP00334	EukProt	UAA = Q; UAG = Q	[13]
Paramecium caudatum	CONThreeP	C:53.8%[S:50.9%,D:2.9%],F:17.5%,M:28.7%,n:171	Genome	GCA_000715435.1	NCBI	UAA = Q; UAG = Q	[14]
Paramecium biaurelia	CONThreeP	C:63.2%[S:38.6%,D:24.6%],F:13.5%,M:23.3%,n:171	Genome	GCA_000733385.1	NCBI	UAA = Q; UAG = Q	[15]
Trichodina pediculus	CONThreeP	C:54.4%[S:47.4%,D:7.0%],F:16.4%,M:29.2%,n:171	Transcriptome		https://datadryad.org/stash/dataset/doi:10.5061/dryad.zcrjdfn83	UAA = E; UAG = E	﻿[16]
Opisthonecta henneguyi	CONThreeP	C:71.9%[S:60.2%,D:11.7%],F:12.9%,M:15.2%,n:171	Transcriptome		https://datadryad.org/stash/dataset/doi:10.5061/dryad.zcrjdfn83	UAA = E; UAG = E	﻿[16]
Carchesium polypinum	CONThreeP	C:89.4%[S:59.6%,D:29.8%],F:4.7%,M:5.9%,n:171	Transcriptome	SRR1768437	Sequence Read Archive	UAA = E; UAG = E	[17]
Campanella umbellaria	CONThreeP	C:71.4%[S:24.0%,D:47.4%],F:17.5%,M:11.1%,n:171	Transcriptome	SRR1768423	Sequence Read Archive	UAA = E; UAG = E	[17]
Litonotus pictus	SAL	C:78.4%[S:73.1%,D:5.3%],F:6.4%,M:15.2%,n:171	Transcriptome		https://figshare.com/articles/dataset/Marine_Microbial_Eukaryotic_Transcriptome_Sequencing_Project_re-assemblies/3840153/3	Standard	[4]
Mesodinium rubrum (decontaminated)	SAL	C:31.0%[S:28.7%,D:2.3%],F:6.4%,M:62.6%,n:171	Transcriptome	EP00801	EukProt	UAA = Y; UAG = Y	[18]
Muranothrix gubernata	SAL	C:76.1%[S:32.2%,D:43.9%],F:13.5%,M:10.4%,n:171	Transcriptome	EP00824	EukProt	Standard	[19]
Nyctotherus ovalis	SAL	C:63.7%[S:53.2%,D:10.5%],F:20.5%,M:15.8%,n:171	Transcriptome		https://datadryad.org/stash/dataset/doi:10.5061/dryad.zcrjdfn83	Standard	NA
Metopus es	SAL	C:79.5%[S:53.8%,D:25.7%],F:5.3%,M:15.2%,n:171	Transcriptome	EP00830	EukProt	Standard	[8]
Phacodinium metchnikoffi	SAL	C:56.1%[S:44.4%,D:11.7%],F:21.6%,M:22.3%,n:171	Transcriptome		https://datadryad.org/stash/dataset/doi:10.5061/dryad.zcrjdfn83	Standard	﻿[20]
Euplotes harpa	SAL	C:67.9%[S:39.8%,D:28.1%],F:12.9%,M:19.2%,n:171	Transcriptome	EP00345	EukProt	UGA = C	[4]
Euplotes vannus	SAL	C:81.8%[S:56.1%,D:25.7%],F:8.2%,M:10.0%,n:171	Transcriptome		https://datadryad.org/stash/dataset/doi:10.5061/dryad.zcrjdfn83	UGA = C	[6]
Euplotes crassus	SAL	C:72.5%[S:60.2%,D:12.3%],F:8.8%,M:18.7%,n:171	Transcriptome	EP00344	EukProt	UGA = C	[4]
Strombidinopsis acuminata	SAL	C:88.9%[S:38.0%,D:50.9%],F:8.2%,M:2.9%,n:171	Transcriptome		https://figshare.com/articles/dataset/Marine_Microbial_Eukaryotic_Transcriptome_Sequencing_Project_re-assemblies/3840153/3	UAA = Q; UAG = Q	[4]
Schmidingerella taraikaensis	SAL	C:79.0%[S:67.3%,D:11.7%],F:10.5%,M:10.5%,n:171	Transcriptome		https://figshare.com/articles/dataset/Marine_Microbial_Eukaryotic_Transcriptome_Sequencing_Project_re-assemblies/3840153/3	UAA = Q; UAG = Q	[4]
Favella ehrenbergii	SAL	C:46.2%[S:37.4%,D:8.8%],F:16.4%,M:37.4%,n:171	Transcriptome	EP00354	EukProt	UAA = Q; UAG = Q	[4]
Strombidium rassoulzadegani	SAL	C:63.2%[S:50.9%,D:12.3%],F:14.6%,M:22.2%,n:171	Transcriptome	EP00355	EukProt	UAA = Q; UAG = Q	[4]
Strombidium sulcatum	SAL	C:87.7%[S:77.2%,D:10.5%],F:7.0%,M:5.3%,n:171	Transcriptome	SRR3985423	Sequence Read Archive	UAA = Q; UAG = Q	﻿[21]
Strombidium inclinatum	SAL	C:66.6%[S:64.3%,D:2.3%],F:9.9%,M:23.5%,n:171	Transcriptome	EP00356	EukProt	UAA = Q; UAG = Q	[4]
Pseudokeronopsis sp OXSARD2	SAL	C:40.9%[S:38.0%,D:2.9%],F:19.9%,M:39.2%,n:171	Transcriptome	EP00350	EukProt	UAA = Q; UAG = Q	[4]
Halteria grandinella	SAL	C:85.9%[S:60.8%,D:25.1%],F:7.6%,M:6.5%,n:171	Transcriptome		https://datadryad.org/stash/dataset/doi:10.5061/dryad.zcrjdfn83	UAA = Q; UAG = Q	[22]
Stylonychia lemnae	SAL	C:97.1%[S:93.6%,D:3.5%],F:1.2%,M:1.7%,n:171	Genome	EP00348	EukProt	UAA = Q; UAG = Q	[23]
Oxytricha trifallax	SAL	C:97.1%[S:83.6%,D:13.5%],F:1.8%,M:1.1%,n:171	Genome	EP00810	EukProt	UAA = Q; UAG = Q	[24]
Sterkiella histriomuscorum	SAL	C:97.1%[S:83.6%,D:13.5%],F:1.8%,M:1.1%,n:171	Genome	EP00347	EukProt	UAA = Q; UAG = Q	[23]
References
1. Khan A, Taylor S, Su C, Mackey AJ, Boyle J, Cole R, et al. Composite genome map and recombination parameters derived from three archetypal lineages of Toxoplasma gondii. Nucleic Acids Research. 2005;33: 2980–2992. doi:10.1093/nar/gki604
2. Brayton KA, Lau AOT, Herndon DR, Hannick L, Kappmeyer LS, Berens SJ, et al. Genome Sequence of Babesia bovis and Comparative Analysis of Apicomplexan Hemoprotozoa. PLOS Pathogens. 2007;3: e148. doi:10.1371/journal.ppat.0030148
3. Gardner MJ, Hall N, Fung E, White O, Berriman M, Hyman RW, et al. Genome sequence of the human malaria parasite Plasmodium falciparum. Nature. 2002;419: 498–511. doi:10.1038/nature01097
4. Keeling PJ, Burki F, Wilcox HM, Allam B, Allen EE, Amaral-Zettler LA, et al. The Marine Microbial Eukaryote Transcriptome Sequencing Project (MMETSP): Illuminating the Functional Diversity of Eukaryotic Life in the Oceans through Transcriptome Sequencing. PLOS Biology. 2014;12: e1001889. doi:10.1371/journal.pbio.1001889
5. Slabodnick MM, Ruby JG, Reiff SB, Swart EC, Gosai S, Prabakaran S, et al. The Macronuclear Genome of Stentor coeruleus Reveals Tiny Introns in a Giant Cell. Current Biology. 2017;27: 569–575. doi:10.1016/j.cub.2016.12.057
6. Sheng Y, He M, Zhao F, Shao C, Miao M. Phylogenetic relationship analyses of complicated class Spirotrichea based on transcriptomes from three diverse microbial eukaryotes: Uroleptopsis citrina, Euplotes vannus and Protocruzia tuzeti. Molecular Phylogenetics and Evolution. 2018;129: 338–345. doi:10.1016/j.ympev.2018.06.025
7. Lynn DH, Kolisko M, Bourland W. Phylogenomic Analysis of Nassula variabilis n. sp., Furgasonia blochmanni, and Pseudomicrothorax dubius Confirms a Nassophorean Clade. Protist. 2018;169: 180–189. doi:10.1016/j.protis.2018.02.002
8. Lewis WH, Lind AE, Sendra KM, Onsbring H, Williams TA, Esteban GF, et al. Convergent Evolution of Hydrogenosomes from Mitochondria by Gene Transfer and Loss. Molecular Biology and Evolution. 2020;37: 524–539. doi:10.1093/molbev/msz239
9. Xiong J, Wang G, Cheng J, Tian M, Pan X, Warren A, et al. Genome of the facultative scuticociliatosis pathogen Pseudocohnilembus persalinus provides insight into its virulence through horizontal gene transfer. Sci Rep. 2015;5: 15470. doi:10.1038/srep15470
10. Coyne RS, Hannick L, Shanmugam D, Hostetler JB, Brami D, Joardar VS, et al. Comparative genomics of the pathogenic ciliate Ichthyophthirius multifiliis, its free-living relatives and a host species provide insights into adoption of a parasitic lifestyle and prospects for disease control. Genome Biology. 2011;12: R100. doi:10.1186/gb-2011-12-10-r100
11. Yang W, Jiang C, Zhu Y, Chen K, Wang G, Yuan D, et al. Tetrahymena Comparative Genomics Database (TCGD): a community resource for Tetrahymena. Database. 2019;2019: baz029. doi:10.1093/database/baz029
12. Eisen JA, Coyne RS, Wu M, Wu D, Thiagarajan M, Wortman JR, et al. Macronuclear Genome Sequence of the Ciliate Tetrahymena thermophila, a Model Eukaryote. Gelfand M, editor. PLoS Biol. 2006;4: e286. doi:10.1371/journal.pbio.0040286
13. Aury J-M, Jaillon O, Duret L, Noel B, Jubin C, Porcel BM, et al. Global trends of whole-genome duplications revealed by the ciliate Paramecium tetraurelia. Nature. 2006;444: 171–178. doi:10.1038/nature05230
14. McGrath CL, Gout J-F, Doak TG, Yanagi A, Lynch M. Insights into Three Whole-Genome Duplications Gleaned from the Paramecium caudatum Genome Sequence. Genetics. 2014;197: 1417–1428. doi:10.1534/genetics.114.163287
15. Johri P, Krenek S, Marinov GK, Doak TG, Berendonk TU, Lynch M. Population Genomics of Paramecium Species. Molecular Biology and Evolution. 2017;34: 1194–1216. doi:10.1093/molbev/msx074
16. Gentekaki E, Kolisko M, Gong Y, Lynn D. Phylogenomics solves a long-standing evolutionary puzzle in the ciliate world: The subclass Peritrichia is monophyletic. Molecular Phylogenetics and Evolution. 2017;106: 1–5. doi:10.1016/j.ympev.2016.09.016
17. Feng J-M, Jiang C-Q, Warren A, Tian M, Cheng J, Liu G-L, et al. Phylogenomic analyses reveal subclass Scuticociliatia as the sister group of subclass Hymenostomatia within class Oligohymenophorea. Molecular Phylogenetics and Evolution. 2015;90: 104–111. doi:10.1016/j.ympev.2015.05.007
18. Altenburger A, Cai H, Li Q, Drumm K, Kim M, Zhu Y, et al. Limits to the cellular control of sequestered cryptophyte prey in the marine ciliate Mesodinium rubrum. ISME J. 2021;15: 1056–1072. doi:10.1038/s41396-020-00830-9
19. Rotterová J, Salomaki E, Pánek T, Bourland W, Žihala D, Táborský P, et al. Genomics of New Ciliate Lineages Provides Insight into the Evolution of Obligate Anaerobiosis. Current Biology. 2020;30: 2037-2050.e6. doi:10.1016/j.cub.2020.03.064
20. Irwin NAT, Pittis AA, Mathur V, Howe LJ, Keeling PJ, Lynn DH, et al. The Function and Evolution of Motile DNA Replication Systems in Ciliates. Current Biology. 2021;31: 66-76.e6. doi:10.1016/j.cub.2020.09.077
21. Chen X, Zhao X, Liu X, Warren A, Zhao F, Miao M. Phylogenomics of non-model ciliates based on transcriptomic analyses. Protein Cell. 2015;6: 373–385. doi:10.1007/s13238-015-0147-3
22. Lynn DH, Kolisko M. Molecules illuminate morphology: phylogenomics confirms convergent evolution among ‘oligotrichous’ ciliates. International Journal of Systematic and Evolutionary Microbiology. 2017;67: 3676–3682. doi:10.1099/ijsem.0.002060
23. Chen X, Jung S, Beh LY, Eddy SR, Landweber LF. Combinatorial DNA Rearrangement Facilitates the Origin of New Genes in Ciliates. Genome Biology and Evolution. 2015;7: 2859–2870. doi:10.1093/gbe/evv172
24. Chen X, Bracht JR, Goldman AD, Dolzhenko E, Clay DM, Swart EC, et al. The Architecture of a Scrambled Genome Reveals Massive Levels of Genomic Rearrangement during Development. Cell. 2014;158: 1187–1198. doi:10.1016/j.cell.2014.07.034

## Sheet: Annotation
Species	GenBank Accession
Halteria grandinella	GCA_006369765.1
Ichthyophthirius multifiliis	GCF_000220395.1
Paramecium octaurelia	GCA_905182995.1
Paramecium pentaurelia	GCA_905183005.1
Paramecium primaurelia	GCA_905182975.1
Paramecium sonneborni	GCA_905182985.1
Paramecium tetraurelia	GCA_000165425.1
Pseudocohnilembus persalinus	GCA_001447515.1
Stentor coeruleus	GCA_001970955.1
Stylonychia lemnae	GCA_000751175.1
Tetrahymena thermophila	GCF_000189635.1
